# Supplementary material for: Crystal structure of (Z)-2-[(E)-2-benzyl­idene­hydrazin-1-yl­idene]-1,2-di­phenyl­ethanone
Source: Acta Crystallogr E Crystallogr Commun. 2015 Jan 1;71(Pt 1):35–7. doi: 10.1107/S2056989014026358 (PMC4331908; doi:10.1107/S2056989014026358)
Supplement: Supplementary file 1 [file e-71-00035-sup1.cif]

##############################################################################
#                                                                            #
# This CIF contains the data in a paper accepted for publication in          #
# Acta Crystallographica Section E. It conforms to the requirements of       #
# Notes for Authors for Acta Crystallographica Section E, and has been       #
# peer reviewed under the auspices of the IUCr Commission on Journals.       #
#                                                                            #
# Full details of the Crystallographic Information File format               #
# are given in the paper "The Crystallographic Information File (CIF):       #
# a New Standard Archive File for Crystallography" by S. R. Hall, F. H.      #
# Allen and I. D. Brown [Acta Cryst. (1991), A47, 655-685].                  #
#                                                                            #
# The current version of the core CIF dictionary is obtainable from          #
# ftp://ftp.iucr.org/pub/cif_core.dic.                                       #
#                                                                            #
# Software is freely available for graphical display of the structure(s)     #
# in this CIF. For information consult the CIF software page                 #
# http://www.iucr.org/resources/cif/software.                                #
#                                                                            #
# This file may be used for bona fide research purposes within the           #
# scientific community so long as proper attribution is given to the journal # 
# article from which it was obtained.                                        #
#                                                                            #
##############################################################################
data_I
_audit_creation_method     'WinGX routine CIF_UPDATE'
_audit_conform_dict_name     cif_core.dic
_audit_conform_dict_version     2.3
_journal_date_recd_electronic     2014-11-21
_journal_date_accepted     2014-12-01
_journal_name_full     'Acta Crystallographica, Section E'
_journal_year     2015
_journal_volume     71
_journal_issue      1
_journal_page_first     35
_journal_page_last     37
_journal_paper_category     GO
_journal_paper_doi     10.1107/S2056989014026358
_journal_coeditor_code     SU5029
loop_
    _publ_contact_author_name
    _publ_contact_author_address
    _publ_contact_author_email
    'Professor Zouaoui Setifi'
;
D\'epartement de Technologie
Facult\'e de Technologie
Universit\'e 20 Ao\^ut 1955-Skikda
BP 26, Route d'El-Hadaiek
Skikda 21000
Algeria
Laboratoire de Chimie, Ing\'enierie Mol\'eculaire et
Nanostructures (LCIMN)
Universit\'e Ferhat Abbas S\'etif 1
S\'etif 19000
Algeria
;
;
setifi_zouaoui@yahoo.fr
;
_publ_contact_author_fax     '+213(0)38.72.31.52'
_publ_contact_author_phone     '+213(0)38.72.31.52'
_publ_section_title
;\
Crystal structure of
(<i>Z</i>)-2-[(<i>E</i>)-2-benzylidenehydrazin-1-ylidene]-1,2-\
diphenylethanone
;
loop_
    _publ_author_name
    _publ_author_address
    'Bouchama, Abdelaziz'
;
Laboratoire de Chimie, Ing\'enierie Mol\'eculaire et Nanostructures (LCIMN)
Universit\'e Ferhat Abbas S\'etif 1
S\'etif 19000
Algeria
;
    'Yahiaoui, Messaoud'
;\
Laboratoire d'Electrochimie des Mat\'eriaux Mol\'eculaires \
et Complexes (L.E.M.M.C.)
Universit\'e Ferhat Abbas S\'etif 1
S\'etif 19000
Algeria
;
    'Chiter, Chaabane'
;\
Laboratoire d'Electrochimie des Mat\'eriaux Mol\'eculaires \
et Complexes (L.E.M.M.C.)
Universit\'e Ferhat Abbas S\'etif 1
S\'etif 19000
Algeria
;
    'Setifi, Zouaoui'
;
D\'epartement de Technologie
Facult\'e de Technologie
Universit\'e 20 Ao\^ut 1955-Skikda
BP 26, Route d'El-Hadaiek
Skikda 21000
Algeria
Laboratoire de Chimie, Ing\'enierie Mol\'eculaire et Nanostructures (LCIMN)
Universit\'e Ferhat Abbas S\'etif 1
S\'etif 19000
Algeria
;
    'Simpson, Jim'
;
Department of Chemistry
University of Otago
PO Box 56
Dunedin
New Zealand
;
_publ_section_synopsis
;
The title compound has an almost planar 1,2-dibenzylidenehydrazine backbone with
an approximately orthogonal planar phenyl ethanone substituent on one of the
imine C atoms. In the crystal, molecules are linked <i>via</i> C---H...O
hydrogen bonds and C---H...\p interactions, forming a three-dimensional
structure.
;
_database_code_depnum_ccdc_archive     'CCDC 1036846'
_chemical_name_systematic
;
(<i>Z</i>)-2-[(<i>E</i>)-2-Benzylidenehydrazin-1-ylidene]-1,2-diphenylethanone
;
_chemical_name_common     ?
_chemical_formula_moiety     'C21 H16 N2 O'
_chemical_formula_sum     'C21 H16 N2 O'
_chemical_formula_iupac     'C21 H16 N2 O'
_chemical_formula_weight     312.36
_chemical_melting_point     ?
_symmetry_cell_setting     orthorhombic
_symmetry_space_group_name_H-M     'F 2 d d'
_symmetry_space_group_name_Hall     'F -2d 2'
_shelx_space_group_comment
;
The symmetry employed for this shelxl refinement is uniquely defined
by the following loop, which should always be used as a source of
symmetry information in preference to the above space-group names.
They are only intended as comments.
;
loop_
    _space_group_symop_operation_xyz
    'x, y, z'
    'x, -y, -z'
    'x+1/4, -y+1/4, z+1/4'
    'x+1/4, y+1/4, -z+1/4'
    'x, y+1/2, z+1/2'
    'x, -y+1/2, -z+1/2'
    'x+1/4, -y+3/4, z+3/4'
    'x+1/4, y+3/4, -z+3/4'
    'x+1/2, y, z+1/2'
    'x+1/2, -y, -z+1/2'
    'x+3/4, -y+1/4, z+3/4'
    'x+3/4, y+1/4, -z+3/4'
    'x+1/2, y+1/2, z'
    'x+1/2, -y+1/2, -z'
    'x+3/4, -y+3/4, z+1/4'
    'x+3/4, y+3/4, -z+1/4'
_cell_length_a     8.1653(3)
_cell_length_b     27.6113(11)
_cell_length_c     29.6818(13)
_cell_angle_alpha     90
_cell_angle_beta     90
_cell_angle_gamma     90
_cell_volume     6691.9(5)
_cell_formula_units_Z     16
_cell_measurement_reflns_used     2807
_cell_measurement_theta_min     2.69
_cell_measurement_theta_max     27.27
_cell_measurement_temperature     150(2)
_exptl_crystal_description     prism
_exptl_crystal_colour     yellow
_exptl_crystal_size_max     0.55
_exptl_crystal_size_mid     0.29
_exptl_crystal_size_min     0.24
_exptl_crystal_density_diffrn     1.240
_exptl_crystal_density_meas     ?
_exptl_crystal_density_method     'not measured'
_exptl_crystal_F_000     2624
_exptl_absorpt_coefficient_mu     0.077
_exptl_absorpt_correction_type     multi-scan
_exptl_absorpt_process_details
;
(SADABS; Bruker, 2006)
;
_shelx_estimated_absorpt_T_min     0.959
_shelx_estimated_absorpt_T_max     0.982
_exptl_absorpt_correction_T_min     0.884
_exptl_absorpt_correction_T_max     0.982
_exptl_special_details     ?
_diffrn_ambient_temperature     150(2)
_diffrn_radiation_type     MoK\a
_diffrn_radiation_wavelength     0.71073
_diffrn_measurement_device_type     'Bruker APEXII'
_diffrn_measurement_method     'CCD rotation images, thin slices'
_diffrn_reflns_number     8049
_diffrn_reflns_av_R_equivalents     0.0318
_diffrn_reflns_theta_min     2.951
_diffrn_reflns_theta_max     27.484
_diffrn_reflns_theta_full     25.242
_diffrn_measured_fraction_theta_max     0.995
_diffrn_measured_fraction_theta_full     0.996
_diffrn_reflns_limit_h_min     -9
_diffrn_reflns_limit_h_max     10
_diffrn_reflns_limit_k_min     -35
_diffrn_reflns_limit_k_max     24
_diffrn_reflns_limit_l_min     -38
_diffrn_reflns_limit_l_max     38
_refine_special_details     ?
_reflns_number_total     3350
_reflns_number_gt     3036
_reflns_threshold_expression     I>2\s(I)
_refine_ls_structure_factor_coef     Fsqd
_refine_ls_matrix_type     full
_refine_ls_R_factor_all     0.0438
_refine_ls_R_factor_gt     0.0386
_refine_ls_wR_factor_gt     0.0910
_refine_ls_wR_factor_ref     0.0939
_refine_ls_goodness_of_fit_ref     1.055
_refine_ls_restrained_S_all     1.055
_refine_ls_number_reflns     3350
_refine_ls_number_parameters     217
_refine_ls_number_restraints     1
_refine_ls_hydrogen_treatment     constr
_refine_ls_weighting_scheme     calc
_refine_ls_weighting_details
              'w=1/[\s^2^(Fo^2^)+(0.0407P)^2^+4.1058P] where P=(Fo^2^+2Fc^2^)/3'
_atom_sites_solution_hydrogens     geom
_atom_sites_solution_primary     ?
_atom_sites_solution_secondary     ?
_refine_ls_shift/su_max     0.000
_refine_ls_shift/su_mean     0.000
_refine_diff_density_max     0.175
_refine_diff_density_min     -0.155
_refine_ls_extinction_method     none
_refine_ls_extinction_coef     .
loop_
    _atom_type_symbol
    _atom_type_description
    _atom_type_scat_dispersion_real
    _atom_type_scat_dispersion_imag
    _atom_type_scat_source
    'C' 'C' 0.0033 0.0016
                         'International Tables Vol C Tables 4.2.6.8 and 6.1.1.4'
    'H' 'H' 0.0000 0.0000
                         'International Tables Vol C Tables 4.2.6.8 and 6.1.1.4'
    'N' 'N' 0.0061 0.0033
                         'International Tables Vol C Tables 4.2.6.8 and 6.1.1.4'
    'O' 'O' 0.0106 0.0060
                         'International Tables Vol C Tables 4.2.6.8 and 6.1.1.4'
_computing_data_collection
;
APEX2 (Bruker, 2006)
;
_computing_cell_refinement
;
SAINT (Bruker, 2006)
;
_computing_data_reduction
;
SAINT (Bruker, 2006)
;
_computing_structure_solution
;
SIR97 (Altomare <i>et al.</i>,  1999)
;
_computing_structure_refinement
;
SHELXL2014 (Sheldrick, 2008)
;
_computing_molecular_graphics
;
Mercury (Macrae <i>et al.</i>,  2008)
;
_computing_publication_material
;
<i>CRYSCAL</i> (T. Roisnel, local program), SHELXL2014 (Sheldrick,
2008),
enCIFer
(Allen <i>et al.</i>, 2004), PLATON (Spek, 2009), publCIF
(Westrip 2010) and
WinGX (Farrugia, 2012)
;
loop_
    _atom_site_type_symbol
    _atom_site_label
    _atom_site_fract_x
    _atom_site_fract_y
    _atom_site_fract_z
    _atom_site_U_iso_or_equiv
    _atom_site_adp_type
    _atom_site_calc_flag
    _atom_site_occupancy
    _atom_site_disorder_assembly
    _atom_site_disorder_group
    C C11 0.4692(3) 0.24563(8) 0.36467(7) 0.0255(5) Uani d 1 . .
    C C12 0.4156(3) 0.28709(9) 0.34210(7) 0.0316(5) Uani d 1 . .
    H H12 0.4758 0.3164 0.3444 0.038 Uiso calc 1 . .
    C C13 0.2746(3) 0.28525(11) 0.31643(9) 0.0426(7) Uani d 1 . .
    H H13 0.2381 0.3134 0.3010 0.051 Uiso calc 1 . .
    C C14 0.1865(3) 0.24267(12) 0.31313(10) 0.0504(8) Uani d 1 . .
    H H14 0.0888 0.2418 0.2958 0.060 Uiso calc 1 . .
    C C15 0.2393(4) 0.20147(11) 0.33483(10) 0.0453(7) Uani d 1 . .
    H H15 0.1790 0.1722 0.3322 0.054 Uiso calc 1 . .
    C C16 0.3810(3) 0.20282(9) 0.36059(8) 0.0326(6) Uani d 1 . .
    H H16 0.4178 0.1744 0.3755 0.039 Uiso calc 1 . .
    C C1 0.6212(3) 0.24786(8) 0.39198(6) 0.0222(4) Uani d 1 . .
    O O1 0.7037(2) 0.28433(5) 0.39542(5) 0.0300(4) Uani d 1 . .
    C C2 0.6774(3) 0.20274(8) 0.41744(7) 0.0220(5) Uani d 1 . .
    C C21 0.6542(3) 0.20065(8) 0.46670(6) 0.0234(5) Uani d 1 . .
    C C22 0.5622(3) 0.23566(9) 0.48904(7) 0.0291(5) Uani d 1 . .
    H H22 0.5110 0.2608 0.4723 0.035 Uiso calc 1 . .
    C C23 0.5449(3) 0.23409(10) 0.53561(8) 0.0344(6) Uani d 1 . .
    H H23 0.4825 0.2582 0.5507 0.041 Uiso calc 1 . .
    C C24 0.6182(3) 0.19755(11) 0.55991(8) 0.0401(6) Uani d 1 . .
    H H24 0.6067 0.1966 0.5917 0.048 Uiso calc 1 . .
    C C25 0.7083(4) 0.16228(11) 0.53816(8) 0.0406(7) Uani d 1 . .
    H H25 0.7575 0.1369 0.5550 0.049 Uiso calc 1 . .
    C C26 0.7272(3) 0.16376(9) 0.49169(8) 0.0332(6) Uani d 1 . .
    H H26 0.7901 0.1396 0.4769 0.040 Uiso calc 1 . .
    N N1 0.7555(2) 0.16872(7) 0.39690(6) 0.0265(4) Uani d 1 . .
    N N2 0.7675(2) 0.17867(7) 0.35026(6) 0.0255(4) Uani d 1 . .
    C C3 0.8450(3) 0.14520(8) 0.32965(7) 0.0245(5) Uani d 1 . .
    H H3 0.8903 0.1192 0.3465 0.029 Uiso calc 1 . .
    C C31 0.8657(3) 0.14596(8) 0.28078(7) 0.0252(5) Uani d 1 . .
    C C32 0.9510(3) 0.10863(9) 0.25997(8) 0.0307(5) Uani d 1 . .
    H H32 0.9991 0.0838 0.2777 0.037 Uiso calc 1 . .
    C C33 0.9664(3) 0.10743(10) 0.21338(8) 0.0383(6) Uani d 1 . .
    H H33 1.0228 0.0814 0.1993 0.046 Uiso calc 1 . .
    C C34 0.9002(3) 0.14389(9) 0.18749(8) 0.0371(6) Uani d 1 . .
    H H34 0.9115 0.1431 0.1556 0.045 Uiso calc 1 . .
    C C35 0.8166(3) 0.18203(10) 0.20799(8) 0.0346(6) Uani d 1 . .
    H H35 0.7721 0.2074 0.1902 0.041 Uiso calc 1 . .
    C C36 0.7987(3) 0.18291(9) 0.25427(8) 0.0294(5) Uani d 1 . .
    H H36 0.7406 0.2087 0.2682 0.035 Uiso calc 1 . .
loop_
    _atom_site_aniso_label
    _atom_site_aniso_U_11
    _atom_site_aniso_U_22
    _atom_site_aniso_U_33
    _atom_site_aniso_U_12
    _atom_site_aniso_U_13
    _atom_site_aniso_U_23
    C11 0.0250(11) 0.0314(12) 0.0200(9) 0.0026(11) 0.0015(8) 0.0014(8)
    C12 0.0328(13) 0.0337(13) 0.0283(11) 0.0066(11) -0.0003(10) 0.0044(10)
    C13 0.0368(15) 0.0525(17) 0.0385(14) 0.0136(14) -0.0061(11) 0.0126(12)
    C14 0.0283(15) 0.076(2) 0.0472(15) -0.0018(15) -0.0157(12) 0.0105(15)
    C15 0.0348(15) 0.0542(17) 0.0471(15) -0.0116(14) -0.0096(12) 0.0049(13)
    C16 0.0298(13) 0.0375(14) 0.0304(11) -0.0016(12) -0.0019(9) 0.0049(10)
    C1 0.0268(11) 0.0233(11) 0.0166(8) 0.0035(10) 0.0021(8) -0.0012(8)
    O1 0.0370(10) 0.0233(8) 0.0298(8) -0.0021(8) -0.0063(7) 0.0013(6)
    C2 0.0214(11) 0.0228(10) 0.0217(9) -0.0008(10) -0.0023(8) 0.0004(8)
    C21 0.0236(12) 0.0262(11) 0.0205(9) -0.0027(9) -0.0012(8) 0.0029(8)
    C22 0.0292(13) 0.0311(13) 0.0268(11) 0.0028(11) 0.0008(9) 0.0009(9)
    C23 0.0317(14) 0.0428(15) 0.0288(12) 0.0041(12) 0.0054(10) -0.0010(10)
    C24 0.0344(14) 0.0655(18) 0.0203(10) 0.0006(14) 0.0028(10) 0.0063(12)
    C25 0.0372(15) 0.0549(17) 0.0297(12) 0.0075(14) -0.0009(10) 0.0153(11)
    C26 0.0347(14) 0.0367(14) 0.0284(12) 0.0061(12) 0.0004(10) 0.0079(10)
    N1 0.0320(11) 0.0263(10) 0.0212(9) 0.0019(9) -0.0025(8) 0.0019(7)
    N2 0.0317(11) 0.0248(10) 0.0201(9) 0.0012(9) -0.0014(8) -0.0013(7)
    C3 0.0258(12) 0.0213(11) 0.0265(10) -0.0013(10) -0.0021(8) 0.0005(9)
    C31 0.0237(12) 0.0250(11) 0.0268(10) -0.0049(10) -0.0009(9) -0.0034(9)
    C32 0.0327(14) 0.0296(12) 0.0299(12) 0.0014(11) 0.0035(9) -0.0009(9)
    C33 0.0395(16) 0.0419(15) 0.0335(13) -0.0008(13) 0.0100(10) -0.0070(11)
    C34 0.0386(15) 0.0490(16) 0.0238(10) -0.0104(13) 0.0031(10) -0.0019(10)
    C35 0.0359(14) 0.0378(14) 0.0299(12) -0.0038(12) -0.0064(10) 0.0054(10)
    C36 0.0319(13) 0.0256(12) 0.0307(11) -0.0002(11) -0.0049(10) 0.0005(9)
_geom_special_details
;
All e.s.d.'s (except the e.s.d. in the dihedral angle between two l.s. planes)
are estimated using the full covariance matrix. The cell e.s.d.'s are taken
into account individually in the estimation of e.s.d.'s in distances, angles
and torsion angles; correlations between e.s.d.'s in cell parameters are only
used when they are defined by crystal symmetry. An approximate (isotropic)
treatment of cell e.s.d.'s is used for estimating e.s.d.'s involving l.s.
planes.
;
loop_
    _geom_bond_atom_site_label_1
    _geom_bond_atom_site_label_2
    _geom_bond_site_symmetry_2
    _geom_bond_distance
    _geom_bond_publ_flag
    C11 C16 . 1.390(3) ?
    C11 C12 . 1.397(3) ?
    C11 C1 . 1.483(3) ?
    C12 C13 . 1.382(4) ?
    C12 H12 . 0.9500 ?
    C13 C14 . 1.382(4) ?
    C13 H13 . 0.9500 ?
    C14 C15 . 1.377(4) ?
    C14 H14 . 0.9500 ?
    C15 C16 . 1.387(4) ?
    C15 H15 . 0.9500 ?
    C16 H16 . 0.9500 ?
    C1 O1 . 1.216(3) ?
    C1 C2 . 1.528(3) ?
    C2 N1 . 1.288(3) ?
    C2 C21 . 1.476(3) ?
    C21 C22 . 1.392(3) ?
    C21 C26 . 1.394(3) ?
    C22 C23 . 1.390(3) ?
    C22 H22 . 0.9500 ?
    C23 C24 . 1.377(4) ?
    C23 H23 . 0.9500 ?
    C24 C25 . 1.381(4) ?
    C24 H24 . 0.9500 ?
    C25 C26 . 1.388(3) ?
    C25 H25 . 0.9500 ?
    C26 H26 . 0.9500 ?
    N1 N2 . 1.415(2) ?
    N2 C3 . 1.276(3) ?
    C3 C31 . 1.461(3) ?
    C3 H3 . 0.9500 ?
    C31 C32 . 1.389(3) ?
    C31 C36 . 1.400(3) ?
    C32 C33 . 1.389(3) ?
    C32 H32 . 0.9500 ?
    C33 C34 . 1.377(4) ?
    C33 H33 . 0.9500 ?
    C34 C35 . 1.395(4) ?
    C34 H34 . 0.9500 ?
    C35 C36 . 1.382(3) ?
    C35 H35 . 0.9500 ?
    C36 H36 . 0.9500 ?
loop_
    _geom_angle_atom_site_label_1
    _geom_angle_atom_site_label_2
    _geom_angle_atom_site_label_3
    _geom_angle_site_symmetry_1
    _geom_angle_site_symmetry_3
    _geom_angle
    _geom_angle_publ_flag
    C16 C11 C12 . . 119.5(2) ?
    C16 C11 C1 . . 121.1(2) ?
    C12 C11 C1 . . 119.4(2) ?
    C13 C12 C11 . . 119.7(2) ?
    C13 C12 H12 . . 120.1 ?
    C11 C12 H12 . . 120.1 ?
    C12 C13 C14 . . 120.3(2) ?
    C12 C13 H13 . . 119.9 ?
    C14 C13 H13 . . 119.9 ?
    C15 C14 C13 . . 120.4(2) ?
    C15 C14 H14 . . 119.8 ?
    C13 C14 H14 . . 119.8 ?
    C14 C15 C16 . . 119.8(3) ?
    C14 C15 H15 . . 120.1 ?
    C16 C15 H15 . . 120.1 ?
    C15 C16 C11 . . 120.2(2) ?
    C15 C16 H16 . . 119.9 ?
    C11 C16 H16 . . 119.9 ?
    O1 C1 C11 . . 122.96(19) ?
    O1 C1 C2 . . 117.85(19) ?
    C11 C1 C2 . . 119.19(19) ?
    N1 C2 C21 . . 120.24(19) ?
    N1 C2 C1 . . 120.61(18) ?
    C21 C2 C1 . . 118.91(18) ?
    C22 C21 C26 . . 118.99(19) ?
    C22 C21 C2 . . 120.9(2) ?
    C26 C21 C2 . . 120.1(2) ?
    C23 C22 C21 . . 120.4(2) ?
    C23 C22 H22 . . 119.8 ?
    C21 C22 H22 . . 119.8 ?
    C24 C23 C22 . . 120.0(2) ?
    C24 C23 H23 . . 120.0 ?
    C22 C23 H23 . . 120.0 ?
    C23 C24 C25 . . 120.2(2) ?
    C23 C24 H24 . . 119.9 ?
    C25 C24 H24 . . 119.9 ?
    C24 C25 C26 . . 120.2(2) ?
    C24 C25 H25 . . 119.9 ?
    C26 C25 H25 . . 119.9 ?
    C25 C26 C21 . . 120.2(2) ?
    C25 C26 H26 . . 119.9 ?
    C21 C26 H26 . . 119.9 ?
    C2 N1 N2 . . 110.84(16) ?
    C3 N2 N1 . . 111.29(17) ?
    N2 C3 C31 . . 121.5(2) ?
    N2 C3 H3 . . 119.2 ?
    C31 C3 H3 . . 119.2 ?
    C32 C31 C36 . . 119.1(2) ?
    C32 C31 C3 . . 119.3(2) ?
    C36 C31 C3 . . 121.6(2) ?
    C31 C32 C33 . . 120.4(2) ?
    C31 C32 H32 . . 119.8 ?
    C33 C32 H32 . . 119.8 ?
    C34 C33 C32 . . 120.2(2) ?
    C34 C33 H33 . . 119.9 ?
    C32 C33 H33 . . 119.9 ?
    C33 C34 C35 . . 120.1(2) ?
    C33 C34 H34 . . 120.0 ?
    C35 C34 H34 . . 120.0 ?
    C36 C35 C34 . . 119.9(2) ?
    C36 C35 H35 . . 120.0 ?
    C34 C35 H35 . . 120.0 ?
    C35 C36 C31 . . 120.3(2) ?
    C35 C36 H36 . . 119.8 ?
    C31 C36 H36 . . 119.8 ?
loop_
    _geom_torsion_atom_site_label_1
    _geom_torsion_atom_site_label_2
    _geom_torsion_atom_site_label_3
    _geom_torsion_atom_site_label_4
    _geom_torsion_site_symmetry_1
    _geom_torsion_site_symmetry_2
    _geom_torsion_site_symmetry_3
    _geom_torsion_site_symmetry_4
    _geom_torsion
    _geom_torsion_publ_flag
    C16 C11 C12 C13 . . . . 0.7(3) ?
    C1 C11 C12 C13 . . . . 179.7(2) ?
    C11 C12 C13 C14 . . . . 0.2(4) ?
    C12 C13 C14 C15 . . . . -1.0(4) ?
    C13 C14 C15 C16 . . . . 0.7(5) ?
    C14 C15 C16 C11 . . . . 0.2(4) ?
    C12 C11 C16 C15 . . . . -1.0(3) ?
    C1 C11 C16 C15 . . . . -179.9(2) ?
    C16 C11 C1 O1 . . . . 178.1(2) ?
    C12 C11 C1 O1 . . . . -0.8(3) ?
    C16 C11 C1 C2 . . . . -2.4(3) ?
    C12 C11 C1 C2 . . . . 178.7(2) ?
    O1 C1 C2 N1 . . . . -100.0(2) ?
    C11 C1 C2 N1 . . . . 80.6(3) ?
    O1 C1 C2 C21 . . . . 74.6(3) ?
    C11 C1 C2 C21 . . . . -104.9(2) ?
    N1 C2 C21 C22 . . . . -176.3(2) ?
    C1 C2 C21 C22 . . . . 9.1(3) ?
    N1 C2 C21 C26 . . . . 4.9(3) ?
    C1 C2 C21 C26 . . . . -169.7(2) ?
    C26 C21 C22 C23 . . . . 0.6(4) ?
    C2 C21 C22 C23 . . . . -178.2(2) ?
    C21 C22 C23 C24 . . . . -0.4(4) ?
    C22 C23 C24 C25 . . . . -0.3(4) ?
    C23 C24 C25 C26 . . . . 0.8(4) ?
    C24 C25 C26 C21 . . . . -0.5(4) ?
    C22 C21 C26 C25 . . . . -0.2(4) ?
    C2 C21 C26 C25 . . . . 178.7(2) ?
    C21 C2 N1 N2 . . . . -178.27(18) ?
    C1 C2 N1 N2 . . . . -3.8(3) ?
    C2 N1 N2 C3 . . . . 179.9(2) ?
    N1 N2 C3 C31 . . . . 176.64(19) ?
    N2 C3 C31 C32 . . . . -180.0(2) ?
    N2 C3 C31 C36 . . . . -1.3(3) ?
    C36 C31 C32 C33 . . . . -1.4(4) ?
    C3 C31 C32 C33 . . . . 177.3(2) ?
    C31 C32 C33 C34 . . . . 1.5(4) ?
    C32 C33 C34 C35 . . . . -0.4(4) ?
    C33 C34 C35 C36 . . . . -0.7(4) ?
    C34 C35 C36 C31 . . . . 0.7(4) ?
    C32 C31 C36 C35 . . . . 0.4(4) ?
    C3 C31 C36 C35 . . . . -178.3(2) ?
loop_
    _geom_hbond_atom_site_label_D
    _geom_hbond_atom_site_label_H
    _geom_hbond_atom_site_label_A
    _geom_hbond_site_symmetry_A
    _geom_hbond_distance_DH
    _geom_hbond_distance_HA
    _geom_hbond_distance_DA
    _geom_hbond_angle_DHA
    C35 H35 O1 6 0.95 2.61 3.337(3) 134
    C3 H3 O1 8_545 0.95 2.41 3.272(3) 151
    C32 H32 O1 8_545 0.95 2.68 3.478(3) 141
    C26 H26 Cg 3_555 0.95 2.97 3.699(3) 135
_shelx_hkl_file
;
  -2   0   0    9.87    1.91   1
   2   0   0    0.10    1.10   1
   2   0   0   -1.84    1.15   1
  -2   0   0    2.06    1.38   1
   4   0   0 2638.00   84.35   1
   4   0   0 2600.72   84.79   1
   6   0   0   -1.81    1.89   1
   6   0   0    0.86    2.02   1
   8   0   0    5.51    3.04   1
   4   2   0    1.31    1.33   1
  -4  -2   0   -2.07    1.35   1
   4   2   0    1.58    1.48   1
   4  -2   0    2.02    1.97   1
   4  -2   0    2.08    1.70   1
   6   2   0  189.27    8.93   1
   6  -2   0  182.54   10.08   1
   6  -2   0  185.61   10.59   1
   6   2   0  170.60    8.47   1
   8  -2   0    3.80    3.53   1
   8   2   0   -0.25    2.15   1
  10  -2   0   34.68    5.88   1
   0  -4   0 1447.57   49.83   1
   0   4   0 1687.45   49.94   1
  -2   4   0    3.64    1.81   1
  -2  -4   0    6.85    0.85   1
   2  -4   0    2.75    1.60   1
  -2  -4   0    6.55    0.96   1
   4  -4   0    6.47    2.81   1
  -4  -4   0    6.23    1.99   1
   4   4   0    5.23    1.19   1
   4   4   0    5.98    1.11   1
   4  -4   0    0.59    1.90   1
  -4  -4   0    3.69    1.61   1
   6   4   0    2.05    1.26   1
   6  -4   0    1.67    2.57   1
   6   4   0    3.62    1.52   1
   8  -4   0  211.25   13.21   1
  10  -4   0   -1.60    4.11   1
   0  -6   0    0.84    0.82   1
   0   6   0    4.28    1.10   1
  -4  -6   0    6.76    1.92   1
   4  -6   0    4.48    3.07   1
  -4  -6   0    5.87    1.74   1
   6  -6   0  160.25   10.98   1
   8  -6   0   -0.24    3.73   1
  10  -6   0   14.84    5.68   1
   0   8   0 1323.71   41.86   1
   0  -8   0 1220.86   41.89   1
   2  -8   0    3.67    2.05   1
  -2  -8   0    5.73    0.99   1
  -2   8   0    7.06    2.49   1
  -4  -8   0  497.63   17.78   1
   4  -8   0  501.08   21.47   1
  -4  -8   0  544.08   18.06   1
   6  -8   0    1.58    3.33   1
  -6  -8   0   -0.12    2.09   1
   8  -8   0  365.77   19.84   1
  10  -8   0    0.24    4.67   1
   0  10   0    1.24    1.36   1
   0 -10   0    1.35    1.45   1
  -2  10   0  631.48   24.40   1
  -2 -10   0  631.91   21.11   1
   2 -10   0  638.11   24.79   1
  -4 -10   0    5.67    1.44   1
   4 -10   0   -3.38    2.38   1
  -4 -10   0    3.56    1.21   1
   6 -10   0  646.65   28.75   1
  -6 -10   0  629.37   23.12   1
   8 -10   0   -3.68    3.99   1
  10 -10   0   24.66    7.06   1
   0 -12   0   39.50    4.20   1
   0  12   0   48.05    4.32   1
  -2 -12   0    1.82    1.43   1
   2 -12   0   -0.85    2.19   1
  -4 -12   0 1803.20   57.18   1
   4 -12   0 1751.51   62.27   1
  -6 -12   0   -0.27    2.08   1
   6 -12   0   -0.12    4.23   1
   8 -12   0  135.02   14.07   1
   0  14   0   -0.36    1.47   1
   0 -14   0   -0.99    1.63   1
   2 -14   0  593.33   24.57   1
  -2 -14   0  608.99   21.60   1
   4 -14   0    5.34    3.87   1
  -4 -14   0    2.45    1.29   1
   6 -14   0 1897.54   69.83   1
  -6 -14   0 1939.61   62.84   1
   8 -14   0   -0.41    5.21   1
   0  16   0    5.09    2.15   1
   0 -16   0    4.28    2.33   1
   2 -16   0    4.31    2.90   1
  -2 -16   0    2.54    1.80   1
  -4 -16   0  456.34   16.03   1
   4 -16   0  411.32   21.00   1
   6 -16   0    0.37    4.07   1
   8 -16   0   25.03    7.91   1
   0  18   0    0.97    1.92   1
   0 -18   0    1.38    2.44   1
  -2 -18   0  192.94    9.77   1
   2 -18   0  195.60   12.35   1
   4 -18   0    5.62    4.11   1
  -4 -18   0    3.56    1.86   1
   6 -18   0  352.56   21.29   1
   8 -18   0    6.80    6.26   1
   0 -20   0 1222.88   44.76   1
   0  20   0 1227.67   43.02   1
   2 -20   0    4.27    3.51   1
  -2 -20   0    0.23    2.28   1
   4 -20   0 1798.63   66.80   1
  -4 -20   0 1774.38   58.03   1
   6 -20   0   -5.23    4.45   1
   8 -20   0  107.80   14.19   1
   0  22   0    7.42    3.28   1
   0 -22   0    6.73    3.92   1
  -2 -22   0  484.02   20.29   1
   2 -22   0  466.05   23.06   1
   4 -22   0    3.52    4.72   1
   6 -22   0    8.65    6.16   1
   8 -22   0    8.43    6.58   1
   0 -24   0   69.97    8.81   1
  -2 -24   0    2.95    3.58   1
   2 -24   0   -0.48    3.90   1
   4 -24   0  608.30   30.30   1
   6 -24   0    0.29    5.48   1
   0 -26   0   -1.14    4.40   1
   2 -26   0  322.07   19.51   1
  -2 -26   0  287.52   15.20   1
   4 -26   0   -2.32    4.75   1
   6 -26   0  101.39   14.16   1
   0 -28   0  819.36   35.17   1
   2 -28   0   -1.30    4.86   1
  -2 -28   0    3.23    3.71   1
   4 -28   0    5.84    6.09   1
   6 -28   0   -0.28    5.41   1
   0 -30   0   15.37    6.27   1
   2 -30   0  330.13   21.21   1
   4 -30   0   -0.90    5.44   1
   0 -32   0  300.56   19.16   1
   2 -32   0    5.44    5.37   1
   4 -32   0   23.11    8.89   1
   2 -34   0   91.83   13.44   1
   3  -1   1 1703.08   55.38   1
  -3   1   1 1701.13   55.50   1
  -3  -1  -1 1688.75   54.89   1
   3   1  -1 1722.14   54.41   1
   3  -1   1 1687.62   55.03   1
   3   1  -1 1701.65   54.82   1
  -3   1   1 1604.71   55.46   1
   3   1   1 1615.84   54.36   1
   3  -1  -1 1652.57   55.45   1
   3  -1  -1 1671.33   55.07   1
  -3  -1   1 1696.39   54.91   1
  -3  -1   1 1763.47   55.18   1
  -3   1  -1 1648.91   55.48   1
   3   1   1 1734.77   54.30   1
   5  -1   1  209.41   10.35   1
   5   1  -1  204.36    9.41   1
   5  -1   1  202.66   10.04   1
   5   1  -1  194.84    9.79   1
   5   1   1  208.09    9.29   1
   5   1   1  213.37    9.63   1
   5  -1  -1  180.22   10.18   1
   5  -1  -1  222.68   10.35   1
   7   1  -1   32.38    4.44   1
   7  -1   1   46.98    5.67   1
   7  -1  -1   32.22    5.09   1
   7   1   1   33.48    4.38   1
   9   1  -1   25.51    4.25   1
   9  -1   1   26.48    4.86   1
   9  -1  -1   24.44    4.93   1
   9   1   1   22.25    3.75   1
  -1   3   1   70.66    3.70   1
   1   3  -1   62.94    2.28   1
   1  -3   1   55.56    3.40   1
  -1   3  -1   62.84    3.58   1
   1  -3  -1   59.20    3.42   1
  -1  -3   1   63.43    2.55   1
  -1  -3   1   69.23    2.62   1
   3  -3   1  411.80   15.95   1
   3   3  -1  413.34   14.26   1
  -3  -3  -1  400.59   14.84   1
  -3  -3  -1  416.67   14.79   1
  -3   3   1  449.92   16.90   1
   3  -3   1  408.40   16.17   1
  -3  -3   1  405.67   15.06   1
   3  -3  -1  405.02   16.29   1
   3   3   1  397.60   13.64   1
  -3   3  -1  422.26   16.70   1
  -3  -3   1  414.20   14.96   1
   3   3   1  402.35   13.53   1
   3  -3  -1  430.26   16.06   1
   5  -3   1  582.42   23.27   1
   5   3  -1  577.76   20.86   1
   5  -3   1  629.04   23.11   1
   5   3   1  565.60   20.35   1
   5  -3  -1  571.20   23.39   1
  -5  -3   1  599.01   22.77   1
   5  -3  -1  600.46   22.99   1
   7  -3   1   28.54    5.08   1
   7   3  -1   38.09    4.00   1
   7  -3  -1   37.98    5.98   1
   7   3   1   23.90    3.00   1
   7   3   1   30.01    3.06   1
   9  -3   1   68.82    7.87   1
   9  -3  -1   53.25    7.47   1
   3  -5   1 2187.77   76.09   1
  -3  -5  -1 2308.85   72.24   1
  -3  -5  -1 2239.48   72.07   1
  -3  -5   1 2244.32   72.52   1
   3  -5  -1 2350.93   76.43   1
  -3  -5   1 2337.73   72.44   1
   3  -5  -1 2404.23   76.06   1
   5  -5   1   27.80    4.93   1
   5  -5   1   30.14    4.76   1
  -5  -5   1   39.05    4.21   1
   5  -5  -1   33.89    5.28   1
   7  -5   1   60.99    7.57   1
   7  -5  -1   63.92    7.92   1
   9  -5   1   59.31    8.17   1
   9  -5  -1   56.27    8.19   1
   1  -7   1  177.95    8.16   1
  -1   7   1  176.90    8.28   1
  -1  -7  -1  177.63    6.65   1
  -1   7  -1  188.77    8.45   1
   1  -7  -1  159.62    7.92   1
  -1  -7   1  177.35    6.99   1
   3  -7   1 2190.78   71.61   1
  -3  -7  -1 2178.86   68.63   1
  -3  -7  -1 2213.52   68.81   1
   3  -7  -1 1987.15   70.66   1
  -3  -7   1 2160.53   69.19   1
   3  -7  -1 2238.30   71.72   1
  -3  -7   1 2213.40   69.35   1
   5  -7   1  266.85   14.08   1
  -5  -7  -1  254.79   10.63   1
   5  -7  -1  237.36   13.44   1
  -5  -7   1  241.04   10.75   1
   7  -7   1  489.21   23.14   1
   7  -7  -1  500.21   23.56   1
   9  -7   1  100.12   11.08   1
   9  -7  -1   84.80   10.46   1
   1  -9   1 2761.67   89.24   1
  -1  -9  -1 2739.31   86.12   1
  -1   9   1 2645.45   87.86   1
  -1   9  -1 2739.82   88.14   1
   1  -9  -1 2735.38   89.13   1
  -1  -9   1 2742.11   86.43   1
   3  -9   1 2728.90   87.92   1
  -3  -9   1 2874.06   90.34   1
   3  -9  -1 2545.01   87.57   1
   5  -9   1   17.13    4.44   1
  -5  -9  -1   13.65    2.31   1
   5  -9  -1   15.43    4.54   1
  -5  -9   1   15.53    2.59   1
   7  -9   1  304.10   17.35   1
   7  -9  -1  280.30   16.98   1
   9  -9   1  196.39   14.63   1
   9  -9  -1  204.83   14.95   1
  -1  11   1  662.73   23.85   1
  -1 -11  -1  629.12   22.19   1
   1 -11   1  617.82   23.74   1
   1 -11  -1  633.49   23.73   1
  -1 -11   1  638.50   22.45   1
  -1  11  -1  618.80   23.75   1
   3 -11   1 4468.41  141.99   1
  -3 -11   1 4416.08  138.45   1
   3 -11  -1 4242.18  141.68   1
  -5 -11  -1  198.67    8.02   1
   5 -11   1  174.52   11.94   1
   5 -11  -1  185.12   12.50   1
  -5 -11   1  185.97    8.28   1
   7 -11   1  526.39   25.78   1
  -7 -11   1  573.37   22.53   1
   7 -11  -1  522.89   25.90   1
   9 -11   1   -0.05    4.61   1
   9 -11  -1    1.02    4.91   1
  -1 -13  -1  217.54    9.74   1
  -1  13   1  217.89   10.78   1
   1 -13   1  210.81   11.02   1
   1  13  -1  213.87    8.85   1
  -1  13  -1  210.08   10.89   1
   1 -13  -1  221.50   11.08   1
  -1 -13   1  236.28   10.09   1
  -3 -13  -1  386.62   13.36   1
   3 -13   1  396.55   18.92   1
   3 -13  -1  406.66   18.98   1
  -3 -13   1  377.44   13.78   1
   5 -13   1  232.61   14.56   1
  -5 -13  -1  228.86    8.65   1
   5 -13  -1  224.14   14.60   1
  -5 -13   1  224.66    9.17   1
   7 -13   1  779.96   35.06   1
   7 -13  -1  795.69   35.61   1
   9 -13   1    5.78    5.86   1
   9 -13  -1    2.02    5.68   1
   1  15  -1  450.17   16.62   1
   1 -15   1  468.73   19.62   1
  -1 -15  -1  415.79   17.21   1
  -1  15   1  472.32   18.61   1
  -1 -15   1  430.27   17.49   1
   1 -15  -1  434.06   19.19   1
  -1  15  -1  451.88   18.75   1
   3 -15   1  500.03   22.17   1
  -3 -15  -1  504.36   17.51   1
  -3 -15   1  485.26   17.72   1
   3 -15  -1  450.29   21.65   1
   5 -15   1 2152.43   75.36   1
  -5 -15  -1 2132.44   67.49   1
   5 -15  -1 2025.19   74.87   1
  -5 -15   1 2134.69   68.19   1
   7 -15   1  160.00   15.51   1
   7 -15  -1  151.02   15.14   1
   9 -15   1   10.10    6.39   1
   9 -15  -1    8.85    6.56   1
   1 -17   1  119.36    8.91   1
  -1  17   1  123.62    8.26   1
  -1 -17  -1  124.01    7.60   1
   1  17  -1  127.15    6.75   1
  -1 -17   1  127.86    7.86   1
  -1  17  -1  123.25    8.34   1
   1  17   1  122.23    6.27   1
   1 -17  -1  142.01    9.33   1
  -3 -17  -1  608.36   21.51   1
   3 -17   1  636.13   27.83   1
   3 -17  -1  644.48   28.07   1
  -3 -17   1  599.08   21.71   1
  -5 -17  -1  333.95   11.99   1
   5 -17   1  372.72   20.89   1
   5 -17  -1  354.05   20.62   1
  -5 -17   1  348.34   12.77   1
   7 -17   1  363.88   22.19   1
   7 -17  -1  362.19   22.49   1
   9 -17   1   18.71    7.59   1
   9 -17  -1   11.11    6.95   1
  -1 -19  -1   40.54    5.16   1
   1 -19   1   37.90    6.01   1
   1  19  -1   44.57    4.34   1
   1  19   1   35.29    3.63   1
   1 -19  -1   35.26    5.76   1
  -1 -19   1   32.50    4.77   1
  -3 -19  -1  271.38   11.57   1
   3 -19   1  277.85   16.30   1
   3 -19  -1  271.67   16.46   1
  -3 -19   1  253.00   11.53   1
   5 -19   1  403.50   22.76   1
   5 -19  -1  429.24   23.35   1
   7 -19   1    5.30    5.48   1
   7 -19  -1    9.16    5.65   1
  -1 -21  -1  499.94   21.58   1
   1  21  -1  530.34   19.48   1
   1 -21   1  500.90   23.19   1
  -1 -21   1  524.35   21.98   1
   1  21   1  488.56   18.71   1
   1 -21  -1  498.59   23.15   1
  -3 -21  -1  707.45   26.57   1
   3 -21   1  728.47   32.91   1
  -3 -21   1  743.66   26.85   1
   3 -21  -1  780.18   33.19   1
   5 -21   1    6.00    5.15   1
   5 -21  -1    2.76    5.49   1
   7 -21   1   65.36   11.33   1
   7 -21  -1   67.83   11.35   1
  -1 -23  -1  189.50   11.54   1
   1 -23   1  210.47   13.50   1
   1  23  -1  187.46    9.32   1
  -1 -23   1  171.21   11.27   1
   1  23   1  166.15    8.57   1
   1 -23  -1  172.30   12.67   1
  -3 -23  -1   56.75    6.02   1
   3 -23   1   57.31    8.92   1
   3 -23  -1   45.87    8.09   1
  -3 -23   1   50.71    5.74   1
   5 -23   1   83.92   11.68   1
   5 -23  -1   83.33   11.64   1
   7 -23   1   75.70   12.63   1
   7 -23  -1   70.04   11.77   1
   1 -25   1 1343.39   50.89   1
  -1 -25  -1 1339.27   49.71   1
   1 -25  -1 1280.43   50.26   1
  -1 -25   1 1372.53   49.98   1
   3 -25   1  489.71   26.58   1
  -3 -25  -1  511.90   21.40   1
  -3 -25   1  534.10   21.72   1
   3 -25  -1  575.59   27.82   1
   5 -25   1   19.29    7.05   1
   5 -25  -1   17.96    7.21   1
   7 -25   1   83.76   13.47   1
   7 -25  -1   59.47   11.80   1
   1 -27   1  606.36   28.15   1
  -1 -27  -1  597.14   26.55   1
   1 -27  -1  564.97   27.90   1
  -1 -27   1  584.53   26.52   1
   3 -27   1   61.94   10.11   1
   3 -27  -1   44.67    8.83   1
   5 -27   1    3.73    6.20   1
   5 -27  -1   13.48    7.10   1
  -1 -29  -1   82.51   10.17   1
   1 -29   1  106.07   12.42   1
  -1 -29   1  106.06   10.92   1
   1 -29  -1  114.46   12.98   1
   3 -29   1   92.00   12.69   1
   3 -29  -1   74.67   11.48   1
   5 -29   1    6.26    6.09   1
   5 -29  -1   -3.55    5.71   1
   1 -31   1   42.32    8.89   1
   1 -31  -1   49.86    9.20   1
  -1 -31   1   41.34    7.80   1
   3 -31   1  151.60   16.76   1
   3 -31  -1  169.24   17.82   1
   5 -31   1   86.66   13.82   1
   5 -31  -1   83.20   13.59   1
   1 -33   1   27.88    7.72   1
   1 -33  -1    9.23    6.47   1
   3 -33   1   94.83   14.02   1
   3 -33  -1   51.79   11.18   1
   1 -35   1   86.62   12.82   1
   1 -35  -1   67.57   11.52   1
   4   0   2    0.07    1.35   1
   4   0  -2    5.46    2.07   1
  -4   0   2   -0.33    1.55   1
   4   0  -2    3.69    1.82   1
   4   0   2   -0.12    1.55   1
   6   0   2  706.77   24.99   1
   6   0  -2  661.20   25.01   1
   6   0  -2  648.25   25.75   1
   6   0   2  665.64   25.03   1
   8   0  -2   -0.96    2.80   1
   8   0   2   -0.49    2.50   1
   2   2  -2 2991.78   99.75   1
   2  -2   2 3027.34  100.69   1
  -2  -2  -2 3200.86  100.69   1
  -2   2   2 3389.77  102.24   1
  -2   2   2 2985.60  101.92   1
   2   2  -2 3151.92   99.50   1
  -2  -2   2 3192.36  101.10   1
  -2   2  -2 3280.16  102.17   1
   2  -2  -2 3187.10  101.02   1
   2   2   2 3242.10   99.01   1
  -2  -2   2 3158.78  100.97   1
   2  -2  -2 3375.16  100.83   1
   4  -2   2   92.62    6.19   1
   4   2  -2   77.17    5.31   1
   4   2  -2  100.39    5.32   1
   4  -2   2  104.58    6.32   1
   4  -2  -2  107.70    6.46   1
   4  -2  -2  112.03    6.90   1
  -4  -2   2  102.50    6.23   1
   4   2   2  100.53    5.13   1
   6  -2   2   23.71    4.17   1
   6   2  -2   18.36    3.41   1
   6   2  -2   24.40    3.37   1
   6  -2   2   25.41    4.19   1
   6  -2  -2   15.87    3.89   1
   6  -2  -2   22.03    4.14   1
   6   2   2   21.69    2.91   1
   6   2   2   19.32    3.04   1
   8  -2   2    8.11    3.86   1
   8   2  -2    2.93    2.75   1
   8  -2  -2    8.46    3.86   1
   8   2   2    9.70    2.78   1
  10  -2  -2  222.25   13.21   1
   0   4   2 1698.59   54.02   1
   0   4  -2 1736.06   54.49   1
   0  -4   2 1725.63   54.49   1
   0  -4  -2 1659.54   54.12   1
   2  -4   2 8770.83  286.91   1
  -2   4   2 9157.06  290.12   1
   2  -4  -2 9407.90  286.79   1
   2  -4  -2 9256.00  287.14   1
  -2   4  -2 9337.85  290.29   1
   4  -4   2  184.77   10.23   1
  -4  -4  -2  206.46    9.03   1
   4   4  -2  213.78    8.37   1
   4  -4   2  208.95   10.38   1
   4  -4  -2  217.87   10.62   1
  -4  -4   2  204.79    9.19   1
   4  -4  -2  190.89   10.61   1
   6   4  -2   39.58    3.67   1
   6  -4   2   43.33    5.84   1
   6  -4   2   26.00    4.77   1
   6   4   2   30.13    2.21   1
   6  -4  -2   44.86    6.15   1
  -6  -4   2   34.16    4.78   1
   8  -4   2  210.38   12.83   1
   8  -4  -2  211.92   13.32   1
  10  -4   2  110.82   10.30   1
  10  -4  -2  112.62   10.89   1
   0   6   2   69.31    3.47   1
   0  -6   2   60.62    3.69   1
   0  -6  -2   60.71    3.50   1
   0   6  -2   67.18    3.82   1
  -2   6   2   20.12    3.25   1
   2  -6   2   28.59    3.59   1
   2  -6  -2   17.64    3.22   1
   2  -6  -2   24.85    3.25   1
  -2  -6   2   19.33    1.76   1
  -2   6  -2   27.79    3.57   1
   4  -6   2 4954.97  154.68   1
  -4  -6  -2 4877.40  154.76   1
  -4  -6  -2 4902.08  154.83   1
  -4  -6   2 5022.88  155.35   1
  -4  -6   2 4888.59  155.29   1
   4  -6  -2 4625.95  154.48   1
   6  -6   2    5.29    3.52   1
  -6  -6   2    5.91    2.66   1
   6  -6  -2    3.05    3.54   1
   8  -6   2  121.54   11.28   1
   8  -6  -2  114.87   11.53   1
  10  -6   2  119.83   11.76   1
  10  -6  -2  114.19   12.09   1
   0  -8  -2 2796.74   89.14   1
   0  -8   2 2756.92   89.42   1
   0   8   2 2905.56   88.82   1
   0   8  -2 2707.01   89.13   1
   2  -8   2  319.26   14.07   1
  -2   8   2  336.69   14.51   1
   2  -8  -2  325.86   14.19   1
  -2   8  -2  335.23   14.56   1
  -2  -8   2  342.72   11.99   1
   4  -8   2  624.50   25.05   1
  -4  -8  -2  634.53   21.22   1
  -4  -8  -2  622.26   21.06   1
   4  -8  -2  590.53   24.89   1
  -4  -8   2  644.44   21.87   1
  -4  -8   2  632.97   21.85   1
   6  -8   2  101.77    9.83   1
   6  -8  -2   76.55    9.06   1
  -6  -8   2   82.36    6.35   1
   8  -8   2    7.67    4.70   1
   8  -8  -2   11.74    5.19   1
  10  -8   2   29.26    7.05   1
  10  -8  -2   18.88    6.39   1
   0  10  -2 1157.84   39.21   1
   0  10   2 1179.57   38.75   1
   0 -10   2 1149.75   39.50   1
   0 -10  -2 1169.32   39.22   1
  -2 -10  -2 1394.33   43.91   1
   2 -10   2 1392.52   48.26   1
  -2  10   2 1353.64   47.63   1
  -2 -10   2 1394.01   44.82   1
   2 -10  -2 1384.07   48.25   1
   4 -10   2 3143.09  102.96   1
  -4 -10   2 3012.55   95.38   1
   4 -10  -2 3012.72  102.84   1
   6 -10   2  559.96   25.53   1
  -6 -10   2  578.20   21.85   1
   6 -10  -2  537.29   25.48   1
   8 -10   2  104.41   11.68   1
   8 -10  -2  107.06   12.12   1
  10 -10   2    7.52    5.40   1
  10 -10  -2    7.80    5.91   1
   0 -12  -2  604.57   22.82   1
   0  12   2  635.72   22.24   1
   0 -12   2  613.17   23.10   1
   0  12  -2  607.53   22.68   1
   2 -12   2  293.77   14.02   1
  -2 -12  -2  288.25   10.77   1
  -2 -12   2  291.28   11.41   1
   2 -12  -2  272.96   13.80   1
   4 -12   2  451.17   21.21   1
   4 -12  -2  466.08   21.51   1
  -4 -12   2  477.72   16.72   1
   6 -12   2  719.85   30.71   1
   6 -12  -2  633.45   30.19   1
  -6 -12   2  698.25   25.21   1
   8 -12   2  262.03   17.63   1
   8 -12  -2  300.77   18.90   1
   0 -14  -2  125.69    7.72   1
   0  14   2  134.40    7.08   1
   0 -14   2  131.01    7.92   1
   0  14  -2  129.96    7.54   1
  -2 -14  -2   39.62    3.56   1
   2 -14   2   38.57    5.46   1
   2 -14  -2   46.66    6.12   1
  -2 -14   2   38.55    3.86   1
   4 -14   2  394.63   19.77   1
   4 -14  -2  398.32   20.11   1
  -4 -14   2  357.97   13.13   1
   6 -14   2  259.81   16.92   1
   6 -14  -2  295.79   17.97   1
  -6 -14   2  302.51   12.60   1
   8 -14   2  289.95   18.88   1
   8 -14  -2  262.38   18.72   1
   0 -16  -2   76.62    6.20   1
   0 -16   2   88.78    6.74   1
   0  16   2   91.65    5.91   1
   0  16  -2   74.54    5.89   1
  -2 -16  -2  687.05   24.86   1
   2 -16   2  679.14   28.83   1
   2 -16  -2  752.91   29.34   1
  -2 -16   2  714.20   25.39   1
   4 -16   2  243.62   14.85   1
  -4 -16  -2  235.40    8.75   1
  -4 -16   2  234.50    9.64   1
   4 -16  -2  215.80   14.45   1
   6 -16   2   15.39    5.72   1
   6 -16  -2   25.54    7.14   1
   8 -16   2   20.77    7.02   1
   8 -16  -2   28.48    8.09   1
   0  18   2   97.00    6.58   1
   0 -18   2   95.01    7.44   1
   0  18  -2   96.37    6.97   1
   0 -18  -2   99.00    7.48   1
   2 -18   2   35.17    6.13   1
   2  18  -2   38.18    2.29   1
  -2 -18  -2   43.64    4.78   1
  -2 -18   2   40.09    4.73   1
   2 -18  -2   30.65    5.61   1
   4 -18   2   59.84    8.63   1
  -4 -18  -2   66.00    4.25   1
   4 -18  -2   74.66    9.72   1
  -4 -18   2   74.88    4.97   1
   6 -18   2  347.62   20.89   1
   6 -18  -2  321.82   20.27   1
   8 -18   2   20.11    7.24   1
   8 -18  -2   26.57    8.43   1
   0  20  -2  372.76   17.17   1
   0 -20  -2  404.98   18.55   1
   0 -20   2  392.96   18.61   1
   0  20   2  418.28   16.96   1
  -2 -20  -2  504.57   20.24   1
   2 -20   2  509.28   23.44   1
   2  20  -2  492.37   16.29   1
  -2 -20   2  505.94   20.41   1
   2 -20  -2  457.88   22.69   1
   4 -20   2   88.20   10.92   1
  -4 -20  -2   80.54    5.29   1
  -4 -20   2   97.47    6.02   1
   4 -20  -2   95.01   11.67   1
   6 -20   2  216.96   16.59   1
   6 -20  -2  196.65   15.84   1
   8 -20   2   22.27    7.74   1
   8 -20  -2   36.02    9.63   1
   0  22   2  326.24   14.82   1
   0 -22   2  335.13   17.01   1
   0 -22  -2  309.83   16.60   1
   0  22  -2  328.17   15.47   1
   2 -22   2   30.68    6.49   1
  -2 -22  -2   27.19    4.66   1
  -2 -22   2   34.47    5.13   1
   2 -22  -2   30.92    6.58   1
   4 -22   2   43.88    8.42   1
   4 -22  -2   57.12    9.51   1
  -4 -22   2   51.61    5.14   1
   6 -22   2  109.61   13.55   1
   6 -22  -2  135.46   15.06   1
   8 -22   2    6.89    6.36   1
   8 -22  -2   10.56    6.47   1
   0 -24   2  443.93   21.61   1
   0 -24  -2  450.30   21.61   1
  -2 -24  -2  347.92   16.54   1
   2 -24   2  356.36   19.79   1
  -2 -24   2  343.73   16.66   1
   2 -24  -2  313.90   19.01   1
   4 -24   2  274.55   18.64   1
   4 -24  -2  306.78   19.70   1
   6 -24   2   38.55    9.37   1
   6 -24  -2   49.91   10.20   1
   0 -26  -2   25.73    6.51   1
   0 -26   2   32.47    6.88   1
  -2 -26  -2   39.65    6.38   1
   2 -26   2   56.35    9.15   1
  -2 -26   2   58.45    7.15   1
   2 -26  -2   55.86    9.32   1
   4 -26   2   20.75    7.21   1
   4 -26  -2   12.29    6.22   1
   6 -26   2    8.80    6.70   1
   6 -26  -2    1.17    5.78   1
   0 -28   2  404.61   22.06   1
   0 -28  -2  447.44   22.84   1
   2 -28   2   63.16    9.84   1
  -2 -28   2   59.43    7.64   1
   2 -28  -2   64.77    9.99   1
   4 -28   2   54.10   10.24   1
   4 -28  -2   57.93   10.97   1
   6 -28   2    4.37    6.61   1
   6 -28  -2   -2.56    5.93   1
   0 -30   2  826.99   36.28   1
   0 -30  -2  855.18   36.88   1
   2 -30   2   36.62    8.79   1
   2 -30  -2   59.25   10.54   1
   4 -30   2   59.19   10.90   1
   4 -30  -2   34.65    8.99   1
   0 -32   2   16.05    6.17   1
   0 -32  -2   13.83    6.63   1
   2 -32   2  126.85   14.81   1
   2 -32  -2  111.22   14.33   1
   4 -32   2   24.84    8.69   1
   4 -32  -2    8.22    7.87   1
   2 -34   2  126.68   15.13   1
   2 -34  -2  116.59   14.76   1
  -1   1   3 3182.26  101.86   1
   1   1  -3 3141.95   98.79   1
  -1   1   3 3256.75  101.99   1
  -1  -1  -3 3245.01  101.23   1
   1  -1   3 3080.93   98.95   1
   1   1  -3 3133.25   98.71   1
   1   1   3 3084.52   98.30   1
  -1  -1   3 3229.18  101.52   1
   1  -1  -3 3131.51   99.15   1
  -1   1  -3 3181.86  101.84   1
  -1  -1   3 3303.88  101.60   1
   1  -1  -3 3280.78   99.09   1
   3  -1   3 1961.54   65.57   1
  -3  -1  -3 2075.57   66.60   1
   3   1  -3 2034.73   65.67   1
   3   1  -3 2041.88   65.11   1
  -3   1   3 1819.69   66.89   1
  -3   1   3 1999.33   67.21   1
  -3   1  -3 2152.52   67.36   1
   3   1   3 1985.91   64.70   1
   3  -1  -3 1967.38   65.68   1
   3   1   3 2043.58   64.79   1
  -3  -1   3 2096.23   66.82   1
   3  -1  -3 2121.40   66.45   1
  -3  -1   3 2201.69   66.95   1
  -5   1   3  140.12    9.01   1
   5  -1   3  139.38    7.95   1
   5   1  -3  155.74    8.35   1
   5  -1   3  156.29    8.28   1
   5   1  -3  153.65    7.80   1
   5   1   3  131.30    7.15   1
   5  -1  -3  140.13    8.64   1
  -5  -1   3  148.01    8.92   1
   5  -1  -3  150.99    8.28   1
   5   1   3  131.99    7.31   1
   7  -1   3   13.53    3.59   1
   7   1  -3   15.78    3.67   1
   7  -1  -3   18.31    4.36   1
   7   1   3   10.95    3.03   1
   9   1  -3    6.65    3.45   1
   9  -1   3    6.02    3.11   1
   9  -1  -3    7.61    3.75   1
   1  -3   3 1162.78   38.01   1
  -1   3   3 1163.88   37.46   1
  -1   3   3 1078.76   37.41   1
  -1  -3  -3 1132.00   36.03   1
   1   3  -3 1136.84   37.02   1
   1  -3  -3 1160.64   37.86   1
  -1   3  -3 1192.04   37.72   1
   1  -3  -3 1156.88   38.00   1
  -1  -3   3 1139.71   36.66   1
   3  -3   3 3344.38  109.18   1
  -3   3   3 3422.84  111.57   1
  -3  -3  -3 3405.02  109.55   1
   3   3  -3 3347.07  107.79   1
   3   3  -3 3367.77  107.29   1
  -3  -3   3 3583.30  110.11   1
  -3  -3   3 3503.18  110.02   1
   3   3   3 3415.02  106.32   1
  -3   3  -3 3417.66  111.62   1
   3   3   3 3470.55  106.31   1
   3  -3  -3 3389.35  109.10   1
   3  -3  -3 3473.12  109.84   1
   5  -3   3  549.66   21.16   1
   5  -3   3  543.81   21.43   1
   5   3  -3  522.91   19.05   1
   5   3  -3  522.79   19.72   1
   5   3   3  473.04   18.00   1
   5  -3  -3  542.32   22.08   1
  -5  -3   3  560.90   21.75   1
   5   3   3  544.36   18.32   1
   5  -3  -3  564.28   21.53   1
   7  -3   3   22.76    4.48   1
   7   3  -3   18.72    3.40   1
   7  -3  -3   24.89    5.13   1
   7   3   3   22.23    2.49   1
   7   3   3   16.42    2.40   1
   9  -3   3   18.71    4.89   1
   9  -3  -3   16.01    5.23   1
  -1   5   3 6405.44  208.68   1
   1  -5   3 7358.00  217.27   1
  -1   5  -3 6885.38  209.21   1
   1  -5  -3 6773.10  216.90   1
   1  -5  -3 6581.85  216.69   1
  -3  -5  -3  489.20   16.44   1
   3   5  -3  511.67   16.72   1
   3  -5   3  464.79   19.16   1
   3  -5  -3  482.69   18.96   1
  -3  -5   3  494.55   17.20   1
   3  -5  -3  476.30   19.54   1
  -3  -5   3  480.80   17.14   1
   5  -5   3  395.43   17.68   1
   5   5  -3  418.61   14.44   1
   5   5  -3  325.56   13.64   1
   5  -5   3  432.89   17.76   1
  -5  -5   3  436.11   17.41   1
   5  -5  -3  433.76   18.56   1
   7   5  -3  242.53    9.28   1
   7  -5   3  235.92   13.84   1
   7   5  -3  248.24    9.59   1
  -7  -5   3  284.64   14.72   1
   7  -5  -3  237.13   14.49   1
   9  -5   3   10.69    4.83   1
   9  -5  -3   -1.93    4.04   1
  -1   7   3 2522.46   79.62   1
   1  -7   3 2440.22   78.31   1
  -1  -7  -3 2442.97   77.63   1
   1   7  -3 2382.73   76.57   1
   1  -7  -3 2351.75   78.07   1
   1  -7  -3 2469.34   77.91   1
  -1  -7   3 2477.15   78.57   1
  -1   7  -3 2430.67   79.97   1
   3  -7   3  228.72   11.37   1
  -3  -7   3  224.21    8.60   1
  -3  -7   3  214.55    8.49   1
   3  -7  -3  218.17   11.46   1
   5  -7   3  853.62   33.21   1
  -5  -7   3  912.98   31.90   1
   5  -7  -3  859.71   33.64   1
   7  -7   3  441.00   21.58   1
  -7  -7   3  512.38   21.69   1
   7  -7  -3  475.08   22.70   1
   9  -7   3  248.35   15.94   1
   9  -7  -3  282.99   17.38   1
   1  -9   3  248.16   11.19   1
  -1  -9  -3  243.38    9.14   1
  -1   9   3  236.19   10.58   1
   1   9  -3  239.47    9.55   1
  -1  -9   3  230.86    9.72   1
   1  -9  -3  238.91   10.99   1
  -1   9  -3  249.51   11.15   1
   3  -9   3  203.09   11.30   1
  -3  -9   3  204.06    8.15   1
   3  -9  -3  213.62   11.73   1
   5  -9   3  716.68   29.52   1
  -5  -9   3  718.36   25.48   1
   5  -9  -3  716.26   29.89   1
   7  -9   3  149.76   11.73   1
  -7  -9   3  161.22   10.09   1
   7  -9  -3  157.98   12.52   1
   9  -9   3   86.38   10.51   1
   9  -9  -3   58.19    9.69   1
   1 -11   3  414.11   17.06   1
  -1  11   3  428.49   17.24   1
   1  11  -3  398.48   14.95   1
  -1 -11  -3  437.13   15.93   1
  -1 -11   3  434.91   16.50   1
   1 -11  -3  398.95   16.66   1
  -1  11  -3  443.49   17.83   1
   3 -11   3   61.65    6.95   1
  -3 -11   3   70.72    4.18   1
   3 -11  -3   60.72    6.98   1
   5 -11   3  124.65    9.84   1
  -5 -11  -3  113.04    5.37   1
  -5 -11   3  114.23    6.29   1
   5 -11  -3  119.02   11.22   1
   7 -11   3  184.25   13.58   1
  -7 -11   3  191.67   10.91   1
   7 -11  -3  182.00   13.85   1
   9 -11   3  186.34   14.62   1
   9 -11  -3  149.25   15.15   1
  -1  13   3  182.91    9.56   1
   1  13  -3  188.99    8.50   1
   1 -13   3  177.38   10.29   1
  -1 -13  -3  181.47    8.59   1
  -1  13  -3  179.14   10.00   1
   1 -13  -3  192.59   10.21   1
  -1 -13   3  196.87    9.22   1
   3 -13   3  421.77   20.07   1
  -3 -13  -3  444.84   14.68   1
  -3 -13   3  422.46   15.83   1
   3 -13  -3  460.80   20.42   1
   5 -13   3  447.24   22.11   1
  -5 -13   3  462.00   17.03   1
   5 -13  -3  461.05   22.63   1
   7 -13   3  330.57   19.64   1
   7 -13  -3  332.53   20.31   1
   9 -13   3   62.20   10.31   1
   9 -13  -3   72.37   11.06   1
   1  15  -3  287.36   11.89   1
   1 -15   3  272.07   14.02   1
  -1  15   3  303.30   13.44   1
  -1 -15  -3  272.55   12.33   1
  -1  15  -3  269.33   13.60   1
   1 -15  -3  282.33   13.95   1
  -1 -15   3  300.67   12.98   1
   3 -15   3   84.43    9.00   1
  -3 -15  -3   82.05    4.46   1
  -3 -15   3   89.83    5.34   1
   3 -15  -3   93.39    9.25   1
   5 -15   3  280.18   16.73   1
   5 -15  -3  224.57   15.72   1
  -5 -15   3  267.31   10.97   1
   7 -15   3  762.29   35.66   1
   7 -15  -3  861.54   37.36   1
   9 -15   3   42.20    9.42   1
   9 -15  -3   19.99    7.84   1
   1 -17   3  131.98    9.28   1
  -1 -17  -3  129.39    7.81   1
  -1  17   3  129.82    8.33   1
   1  17  -3  148.38    7.70   1
   1 -17  -3  125.45    9.13   1
  -1 -17   3  126.35    8.03   1
  -3 -17  -3   36.70    3.59   1
   3 -17   3   39.61    6.62   1
   3 -17  -3   29.70    6.18   1
  -3 -17   3   42.64    4.27   1
   5 -17   3   53.27    8.47   1
  -5 -17   3   60.49    4.58   1
   5 -17  -3   60.54    9.48   1
   7 -17   3  368.40   22.47   1
   7 -17  -3  407.22   23.53   1
   9 -17   3   30.78    8.59   1
   9 -17  -3   31.52    8.95   1
   1  19  -3   80.20    5.78   1
  -1 -19  -3   89.73    6.94   1
   1 -19   3   95.22    9.19   1
   1  19   3   55.15    4.02   1
   1 -19  -3   98.53    9.09   1
  -1 -19   3   97.08    7.37   1
   3 -19   3  877.15   36.43   1
  -3 -19  -3  802.82   28.80   1
  -3 -19   3  844.59   29.63   1
   3 -19  -3  879.04   36.42   1
   5 -19   3   11.07    5.15   1
   5 -19  -3   -0.96    4.15   1
  -5 -19   3    5.07    2.10   1
   7 -19   3  148.54   15.33   1
   7 -19  -3  148.52   16.04   1
   1  21  -3  158.09    8.42   1
   1 -21   3  159.41   11.17   1
  -1 -21  -3  162.56   10.30   1
   1 -21  -3  151.78   10.95   1
   1  21   3  102.79    6.11   1
  -1 -21   3  160.81   10.46   1
   3 -21   3  197.68   14.16   1
  -3 -21  -3  182.80    9.52   1
  -3 -21   3  179.93    9.81   1
   3 -21  -3  180.38   13.95   1
   5 -21   3  373.21   22.10   1
   5 -21  -3  400.83   23.00   1
   7 -21   3   36.30    9.02   1
   7 -21  -3   48.32   10.25   1
  -1 -23  -3  538.58   23.23   1
   1 -23   3  493.86   23.88   1
   1  23  -3  538.97   20.55   1
  -1 -23   3  538.63   23.42   1
   1 -23  -3  500.42   24.10   1
   3 -23   3   17.29    6.33   1
  -3 -23  -3   32.98    4.76   1
  -3 -23   3   29.16    4.80   1
   3 -23  -3   37.23    7.52   1
   5 -23   3  102.51   12.80   1
   5 -23  -3   96.37   12.91   1
   7 -23   3   75.81   12.37   1
   7 -23  -3   75.79   12.52   1
  -1 -25  -3  698.52   29.56   1
   1 -25   3  707.14   31.51   1
  -1 -25   3  730.01   29.78   1
   1 -25  -3  720.15   31.45   1
   3 -25   3   14.81    5.99   1
   3 -25  -3   20.23    6.81   1
  -3 -25   3   24.43    4.89   1
   5 -25   3   39.16    9.21   1
   5 -25  -3   38.50    9.05   1
   7 -25   3   16.03    7.52   1
   7 -25  -3   12.34    8.24   1
   1 -27   3  537.54   26.53   1
  -1 -27  -3  505.91   24.29   1
  -1 -27   3  547.35   24.71   1
   1 -27  -3  543.11   26.63   1
   3 -27   3   28.74    7.99   1
   3 -27  -3   31.79    8.23   1
   5 -27   3    5.05    6.34   1
   5 -27  -3    7.97    6.04   1
   1 -29   3  131.36   13.63   1
  -1 -29  -3  122.27   12.14   1
   1 -29  -3  126.80   13.42   1
  -1 -29   3  141.01   12.76   1
   3 -29   3    7.94    5.72   1
   3 -29  -3    8.12    6.31   1
   5 -29   3    3.08    5.98   1
   5 -29  -3    6.17    6.45   1
   1 -31   3  103.19   12.36   1
   1 -31  -3   83.97   11.54   1
  -1 -31   3   81.66   10.41   1
   3 -31   3   52.16   10.20   1
   3 -31  -3   63.30   11.40   1
   5 -31   3   15.54    8.35   1
   5 -31  -3   17.88    8.75   1
   1 -33   3   23.23    7.61   1
   1 -33  -3   18.36    7.53   1
   3 -33   3   47.95   10.43   1
   3 -33  -3   54.59   11.24   1
   1 -35   3   33.10    8.95   1
   1 -35  -3   14.52    7.20   1
  -2   0   4    2.82    1.29   1
  -2   0  -4    2.21    1.22   1
   2   0  -4    5.43    1.53   1
  -2   0   4    2.12    1.25   1
   2   0   4    4.45    1.27   1
   2   0  -4    3.62    1.50   1
   4   0  -4 1338.27   46.06   1
   4   0   4 1454.67   46.00   1
   4   0  -4 1335.94   46.87   1
  -4   0   4 1394.61   47.58   1
   4   0   4 1371.12   45.76   1
   6   0   4   -0.70    2.04   1
   6   0  -4    2.57    2.33   1
   6   0   4   -0.92    2.00   1
   6   0  -4    2.46    2.62   1
  -6   0   4    2.45    2.71   1
   8   0   4  418.54   16.92   1
   8   0  -4  376.37   18.14   1
   0   2  -4   22.37    1.85   1
   0   2   4   20.60    1.66   1
   0  -2   4   22.59    1.77   1
   0  -2  -4   21.59    1.70   1
   2  -2   4  734.10   26.41   1
   2   2  -4  771.50   26.05   1
  -2   2   4  794.53   26.73   1
  -2  -2  -4  791.16   25.38   1
  -2   2   4  735.07   26.63   1
   2   2  -4  839.39   25.86   1
   2   2   4  735.31   24.93   1
  -2  -2   4  764.72   25.87   1
  -2   2  -4  761.78   26.64   1
   2  -2  -4  769.40   26.90   1
   2  -2  -4  776.12   26.58   1
  -2  -2   4  764.92   25.92   1
   4   2  -4  253.74   11.11   1
   4   2  -4  264.41   10.56   1
  -4   2   4  212.30   11.25   1
   4  -2   4  245.51   11.32   1
   4  -2   4  231.42   11.14   1
   4  -2  -4  250.22   12.17   1
   4  -2  -4  245.65   11.48   1
   4   2   4  256.85    9.80   1
  -4  -2   4  245.30   10.81   1
   6   2  -4  150.15    8.03   1
   6  -2   4  152.22    9.14   1
   6  -2   4  151.27    9.12   1
   6   2  -4  151.62    8.80   1
   6   2   4  151.81    7.39   1
  -6  -2   4  190.79   11.28   1
   6  -2  -4  149.77    9.77   1
   6  -2  -4  153.88    9.47   1
   8  -2   4  291.33   14.23   1
   8   2  -4  274.73   13.24   1
   8   2   4  275.66   11.14   1
   8  -2  -4  262.85   14.98   1
  10  -2  -4   22.30    5.70   1
   0   4   4 7606.38  237.59   1
  -2  -4  -4  646.10   20.78   1
  -2   4   4  632.05   23.10   1
   2   4  -4  640.67   21.42   1
   2   4  -4  673.47   21.34   1
   2  -4   4  670.54   23.08   1
  -2   4   4  640.83   23.27   1
  -2   4  -4  632.77   23.30   1
  -2  -4   4  654.10   21.74   1
   2  -4  -4  607.08   23.00   1
   2  -4  -4  571.14   22.48   1
   4  -4   4 3015.00   98.75   1
  -4  -4  -4 3115.12   99.17   1
   4   4  -4 3091.35   96.08   1
  -4   4   4 3077.49  101.79   1
   4   4  -4 2948.02   96.59   1
   4  -4  -4 3130.90   98.76   1
  -4  -4   4 3120.06   99.83   1
   4  -4  -4 2934.65   99.40   1
   6  -4   4  202.71   11.37   1
   6   4  -4  195.40    9.26   1
   6  -4   4  187.04   11.02   1
   6   4  -4  173.57    8.34   1
   6  -4  -4  199.82   12.03   1
  -6  -4   4  188.43   10.85   1
   8  -4   4  294.34   15.16   1
   8   4  -4  261.58   11.44   1
   8  -4  -4  264.09   15.63   1
  10  -4   4   16.02    4.88   1
  10  -4  -4    9.94    5.15   1
   0  -6   4   43.94    3.49   1
   0  -6  -4   46.71    3.21   1
   0   6  -4   51.67    3.68   1
   0  -6  -4   55.66    3.42   1
   0   6   4   53.42    3.07   1
   2   6  -4 1097.17   35.01   1
   2  -6   4 1040.80   37.29   1
  -2  -6  -4 1085.85   34.23   1
  -2   6   4 1105.32   37.45   1
  -2  -6   4 1081.77   35.51   1
  -2   6  -4 1068.68   37.75   1
   2  -6  -4 1086.39   37.14   1
   2  -6  -4 1088.33   37.64   1
   4   6  -4  242.15    9.35   1
   4  -6   4  250.15   12.38   1
  -4  -6  -4  263.58   10.10   1
  -4  -6   4  242.58   10.62   1
   4  -6  -4  229.38   12.71   1
   6   6  -4  313.98   11.67   1
   6  -6   4  325.01   16.34   1
   6   6  -4  323.98   11.97   1
   6  -6  -4  366.86   17.80   1
  -6  -6   4  307.75   14.34   1
   8  -6   4  128.19   10.24   1
   8  -6  -4  121.58   12.13   1
  10  -6   4  176.79   12.78   1
  10  -6  -4  164.78   13.25   1
   0   8   4  822.86   28.08   1
   0  -8   4  840.68   29.13   1
   0   8  -4  845.51   29.05   1
   0  -8  -4  861.07   28.61   1
   0  -8  -4  827.18   28.49   1
   2   8  -4  476.49   15.66   1
  -2   8   4  452.29   17.76   1
   2  -8   4  421.27   18.34   1
  -2  -8   4  435.44   15.69   1
   2  -8  -4  475.14   18.81   1
  -2   8  -4  434.84   18.06   1
  -4  -8  -4  248.64    9.24   1
   4  -8   4  233.42   12.63   1
  -4  -8   4  250.58   10.35   1
   4  -8  -4  229.49   12.99   1
   6  -8   4  187.77   12.36   1
  -6  -8   4  227.95   11.40   1
   6  -8  -4  192.33   13.05   1
   8  -8   4   14.17    5.28   1
   8  -8  -4   19.32    6.38   1
  10  -8   4   64.27    9.34   1
  10  -8  -4   44.07    8.68   1
   0  10   4   22.82    2.65   1
   0 -10   4   21.03    3.09   1
   0 -10  -4   20.37    2.92   1
   0  10  -4   23.93    3.25   1
  -2 -10  -4  919.74   30.19   1
   2 -10   4  977.24   35.73   1
   2 -10  -4  989.40   35.77   1
  -2 -10   4  964.18   31.68   1
   4 -10   4   52.03    6.45   1
  -4 -10   4   59.46    4.21   1
   4 -10  -4   47.64    6.57   1
   6 -10   4 2263.36   77.46   1
   6 -10  -4 2141.51   77.99   1
  -6 -10   4 2368.72   77.88   1
   8 -10   4   84.31   10.36   1
   8 -10  -4   77.48   10.68   1
  10 -10   4   30.95    7.76   1
  10 -10  -4   28.68    7.76   1
   0 -12  -4  474.50   18.33   1
   0  12   4  458.54   17.35   1
   0 -12   4  448.33   18.55   1
   0  12  -4  501.91   18.60   1
  -2 -12  -4   22.70    2.26   1
   2 -12   4   19.70    3.91   1
  -2 -12   4   22.03    2.90   1
   2 -12  -4   26.21    4.31   1
   4 -12   4   62.25    7.59   1
   4 -12  -4   63.54    7.86   1
  -4 -12   4   67.15    4.43   1
   6 -12   4  988.13   39.90   1
  -6 -12   4 1038.78   36.31   1
   6 -12  -4  972.81   40.46   1
   8 -12   4  136.58   13.78   1
   8 -12  -4  141.21   14.56   1
   0 -14  -4  210.85   10.70   1
   0  14  -4  231.18   10.95   1
   0 -14   4  226.97   11.26   1
   0  14   4  215.32    9.83   1
  -2 -14  -4  218.12    9.28   1
   2 -14   4  225.34   12.94   1
  -2 -14   4  229.56   10.23   1
   2 -14  -4  250.39   13.18   1
   4 -14   4  153.55   11.34   1
   4 -14  -4  150.17   11.19   1
  -4 -14   4  155.68    7.41   1
   6 -14   4  113.50   12.12   1
  -6 -14   4  127.40    7.51   1
   6 -14  -4  118.28   12.76   1
   8 -14   4  254.19   17.67   1
   8 -14  -4  261.22   18.29   1
   0 -16  -4    7.78    2.87   1
   0 -16   4    5.12    2.53   1
   0  16   4    5.86    2.06   1
   0  16  -4    5.45    2.68   1
  -2 -16  -4  301.88   12.19   1
   2 -16   4  286.98   15.23   1
  -2 -16   4  280.52   12.68   1
   2 -16  -4  276.21   14.87   1
   4 -16   4   41.83    7.33   1
  -4 -16   4   31.86    3.60   1
   4 -16  -4   22.02    5.88   1
   6 -16   4    3.48    4.23   1
   6 -16  -4    5.69    4.93   1
   8 -16   4  170.21   16.51   1
   8 -16  -4  193.37   18.10   1
   0  18  -4   79.50    6.58   1
   0 -18  -4   87.05    7.95   1
   0 -18   4   72.34    7.48   1
   0  18   4   78.29    5.76   1
   2  18  -4  340.83   12.84   1
  -2 -18  -4  533.47   20.44   1
  -2 -18   4  532.76   20.94   1
   4 -18   4  184.77   13.04   1
  -4 -18  -4  168.01    7.10   1
  -4 -18   4  158.39    8.22   1
   4 -18  -4  141.71   13.65   1
   6 -18   4   46.45    8.57   1
   6 -18  -4   66.81   10.25   1
   8 -18   4  311.13   20.60   1
   8 -18  -4  263.05   20.07   1
   0  20   4    9.59    2.97   1
   0 -20  -4    8.14    3.75   1
   0  20  -4   15.30    3.71   1
   0 -20   4   14.67    4.18   1
   2 -20   4   21.43    5.49   1
   2  20  -4   28.00    3.01   1
  -2 -20  -4   28.38    4.36   1
   2 -20  -4   22.71    5.55   1
  -2 -20   4   24.04    4.33   1
   4 -20   4  119.40   12.35   1
  -4 -20  -4  112.95    6.26   1
  -4 -20   4  125.82    7.21   1
   4 -20  -4  108.79   12.22   1
   6 -20   4   21.63    7.24   1
   6 -20  -4   20.13    6.92   1
   8 -20   4    7.81    6.25   1
   8 -20  -4   15.37    7.47   1
   0  22  -4  177.78   11.12   1
   0  22   4  196.48   10.23   1
   0 -22   4  174.12   11.85   1
   0 -22  -4  187.96   12.01   1
   2 -22   4   19.43    5.88   1
   2  22  -4   31.41    3.18   1
  -2 -22  -4   28.47    4.85   1
   2 -22  -4   12.90    5.06   1
  -2 -22   4   27.96    4.81   1
   4 -22   4  153.09   14.85   1
  -4 -22   4  147.94    8.60   1
   4 -22  -4  151.60   14.94   1
   6 -22   4    9.04    6.19   1
   6 -22  -4   -0.22    4.69   1
   8 -22   4   20.47    7.84   1
   8 -22  -4   27.83    8.87   1
   0 -24  -4 1322.60   48.99   1
   0 -24   4 1294.49   48.92   1
  -2 -24  -4   90.36    8.53   1
   2 -24   4   92.45   11.07   1
  -2 -24   4   94.38    8.72   1
   2 -24  -4   81.95   10.37   1
   4 -24   4    1.61    4.47   1
   4 -24  -4    2.25    5.06   1
   6 -24   4   65.55   11.15   1
   6 -24  -4   39.45    9.46   1
   0 -26  -4   11.93    5.40   1
   0 -26   4    4.02    4.25   1
   2 -26   4   25.35    6.80   1
  -2 -26  -4   27.44    5.52   1
  -2 -26   4   20.38    5.07   1
   2 -26  -4   15.26    5.82   1
   4 -26   4   31.75    8.14   1
   4 -26  -4   31.18    7.87   1
   6 -26   4   10.67    6.44   1
   6 -26  -4   17.22    7.70   1
   0 -28  -4  265.20   16.55   1
   0 -28   4  239.87   15.95   1
   2 -28   4   31.06    7.67   1
  -2 -28   4   21.98    5.68   1
   2 -28  -4   25.43    7.53   1
   4 -28   4   24.47    7.93   1
   4 -28  -4   16.93    7.45   1
   6 -28   4    8.74    7.35   1
   6 -28  -4   12.42    7.86   1
   0 -30   4    5.20    5.22   1
   0 -30  -4    2.83    4.86   1
   2 -30   4  220.65   17.05   1
   2 -30  -4  271.76   18.82   1
   4 -30   4   18.69    7.28   1
   4 -30  -4   21.79    8.19   1
   0 -32  -4   64.08   10.34   1
   0 -32   4   59.56    9.55   1
   2 -32   4   10.94    6.64   1
   2 -32  -4   25.40    7.90   1
   4 -32   4   19.68    8.60   1
   4 -32  -4   32.09   10.16   1
   2 -34   4  105.01   14.25   1
   2 -34  -4   96.48   13.92   1
  -1   1   5 4441.24  135.23   1
  -1  -1  -5 4335.15  134.76   1
   1   1  -5 4468.26  136.78   1
   1  -1   5 4288.66  136.77   1
  -1   1   5 4076.48  135.31   1
  -1   1  -5 4261.96  135.21   1
   1  -1  -5 4117.50  136.84   1
   1  -1  -5 4466.38  137.02   1
  -1  -1   5 4364.60  135.21   1
   1   1   5 4400.64  136.32   1
  -3   1   5  585.53   21.89   1
  -3  -1  -5  602.88   21.08   1
   3   1  -5  596.52   20.97   1
   3   1  -5  570.45   21.49   1
   3  -1   5  586.23   21.15   1
   3  -1  -5  581.56   22.03   1
  -3  -1   5  609.39   21.40   1
  -3   1  -5  572.34   21.60   1
   3  -1  -5  604.34   21.48   1
  -3  -1   5  565.81   21.40   1
   3   1   5  585.19   20.34   1
  -5   1   5   15.46    3.77   1
   5  -1   5   18.05    3.34   1
   5  -1   5   16.55    3.27   1
   5   1  -5   23.01    3.38   1
   5   1  -5   21.89    3.84   1
  -5  -1   5   27.73    4.44   1
   5  -1  -5   22.31    3.71   1
   5  -1  -5   14.69    3.61   1
   5   1   5   22.45    3.12   1
   5   1   5   18.17    2.80   1
   7   1  -5   29.42    4.91   1
   7  -1   5   35.34    4.88   1
   7  -1  -5   35.03    5.59   1
   7   1   5   36.69    4.30   1
   9   1  -5   31.26    5.20   1
   9  -1   5   40.79    5.34   1
   9  -1  -5   28.19    5.82   1
   1   3  -5 2891.73   92.66   1
  -1   3   5 2876.22   90.99   1
  -1  -3  -5 2884.95   89.73   1
  -1   3   5 2824.79   90.68   1
   1  -3   5 2897.49   93.32   1
  -1   3  -5 2709.68   90.87   1
  -1  -3   5 2960.25   90.43   1
   1  -3  -5 3149.84   93.50   1
   1   3   5 2876.68   92.01   1
   1  -3  -5 2834.21   93.18   1
  -3  -3  -5   88.48    4.43   1
   3   3  -5   61.99    4.30   1
   3   3  -5   66.06    4.09   1
  -3   3   5   77.01    5.66   1
   3  -3   5   78.34    5.07   1
   3  -3  -5   77.68    5.56   1
  -3  -3   5   71.08    4.68   1
   3   3   5   71.41    3.18   1
  -3  -3   5   66.33    4.57   1
   3  -3  -5   62.87    5.08   1
   3   3   5   50.86    2.97   1
   5   3  -5  237.44   11.03   1
  -5   3   5  251.02   13.20   1
   5   3  -5  236.67   10.34   1
   5  -3   5  230.76   11.74   1
   5  -3   5  238.39   11.82   1
  -5  -3   5  241.45   11.96   1
   5  -3  -5  215.42   12.23   1
   5   3   5  238.75    9.10   1
   5  -3  -5  260.93   12.35   1
   5   3   5  236.04    9.14   1
   7   3  -5  130.43    8.24   1
   7  -3   5  133.31    9.17   1
   7   3   5  129.12    5.71   1
   7  -3  -5  132.25   10.14   1
  -7  -3   5  143.60   10.60   1
   9  -3   5   58.43    7.16   1
   9  -3  -5   61.81    8.35   1
  -1   5   5 1429.45   48.36   1
   1  -5   5 1538.60   49.66   1
  -1   5   5 1457.91   48.68   1
   1   5  -5 1485.12   48.55   1
  -1  -5  -5 1461.22   47.13   1
  -1  -5   5 1502.60   47.95   1
   1   5   5 1570.79   47.66   1
   1  -5  -5 1460.49   49.37   1
  -1   5  -5 1536.66   49.03   1
   1  -5  -5 1434.61   49.16   1
  -3   5   5  588.12   22.58   1
   3   5  -5  585.67   20.00   1
   3  -5   5  559.68   21.87   1
   3   5  -5  549.48   19.52   1
  -3  -5  -5  571.31   19.46   1
   3  -5  -5  558.55   22.29   1
  -3  -5   5  582.25   20.36   1
  -3  -5   5  575.26   20.47   1
   3  -5  -5  579.40   21.80   1
   5   5  -5  295.41   11.90   1
   5   5  -5  279.13   11.23   1
   5  -5   5  281.15   13.99   1
   5  -5  -5  272.30   14.62   1
  -5  -5   5  304.62   13.61   1
   7   5  -5   27.79    3.58   1
   7  -5   5   23.84    5.12   1
   7  -5  -5   16.07    5.24   1
  -7  -5   5   30.63    5.46   1
   9  -5   5    7.65    4.41   1
   9  -5  -5    7.65    5.27   1
   1  -7   5  809.79   29.31   1
  -1   7   5  844.69   28.55   1
  -1  -7  -5  828.68   27.14   1
   1   7  -5  850.48   28.21   1
  -1   7  -5  803.18   29.10   1
  -1  -7   5  813.14   27.92   1
   1  -7  -5  798.78   28.88   1
   1  -7  -5  867.70   29.32   1
   3   7  -5  553.40   18.74   1
  -3  -7  -5  553.52   17.96   1
   3  -7   5  520.97   21.55   1
   3  -7  -5  541.20   22.07   1
  -3  -7   5  542.63   19.41   1
   5   7  -5  962.24   31.09   1
   5  -7   5  964.53   36.15   1
   5   7  -5  915.35   31.32   1
  -5  -7   5  952.86   33.61   1
   5  -7  -5  969.97   37.00   1
   7  -7   5   48.82    7.14   1
  -7  -7   5   55.57    6.86   1
   7  -7  -5   43.35    7.57   1
   9  -7   5   74.46    9.27   1
   9  -7  -5   56.16    9.19   1
   1  -9   5 2596.08   85.35   1
  -1  -9  -5 2636.64   83.66   1
  -1   9   5 2681.76   85.36   1
   1   9  -5 2626.72   83.80   1
  -1  -9  -5 2563.17   83.76   1
   1  -9  -5 2639.60   84.85   1
  -1   9  -5 2651.69   86.11   1
   1  -9  -5 2577.76   85.00   1
  -1  -9   5 2644.59   84.73   1
   3   9  -5  151.46    6.12   1
   3  -9   5  139.35    9.07   1
   3   9  -5  150.89    6.10   1
   3  -9  -5  154.28    9.59   1
  -3  -9   5  173.04    7.73   1
   5  -9   5   77.03    8.32   1
   5  -9  -5   85.79    9.06   1
  -5  -9   5   91.45    6.10   1
   7  -9   5    6.68    4.15   1
   7  -9  -5   -2.99    3.62   1
  -7  -9   5    4.86    3.18   1
   9  -9   5   61.76    9.44   1
   9  -9  -5   66.70   10.20   1
  -1  11   5 1923.83   62.17   1
   1 -11   5 1801.32   61.05   1
   1  11  -5 1776.54   59.29   1
  -1 -11  -5 1830.16   60.62   1
  -1 -11   5 1883.28   61.72   1
  -1  11  -5 1861.80   63.03   1
   1 -11  -5 1853.15   61.01   1
   3 -11   5  211.18   11.82   1
   3  11  -5  201.26    7.29   1
  -3 -11   5  207.80    8.96   1
   3 -11  -5  208.02   12.10   1
  -5 -11  -5  396.50   14.28   1
   5 -11   5  402.07   19.62   1
   5 -11  -5  380.80   19.75   1
  -5 -11   5  417.61   16.08   1
   7 -11   5   50.12    7.92   1
  -7 -11   5   62.77    6.88   1
   7 -11  -5   61.48    9.37   1
   9 -11   5   -1.58    4.79   1
   9 -11  -5    0.50    5.07   1
   1 -13   5  592.96   23.56   1
   1  13  -5  585.17   21.58   1
  -1  13   5  599.64   22.63   1
  -1 -13  -5  590.94   21.45   1
  -1  13  -5  587.48   23.52   1
  -1 -13   5  590.86   22.23   1
   1 -13  -5  575.61   23.12   1
   3 -13   5  196.49   12.14   1
  -3 -13  -5  209.39    7.70   1
   3 -13  -5  199.65   12.21   1
  -3 -13   5  210.00    9.26   1
   5 -13   5   41.53    7.05   1
  -5 -13   5   44.30    4.39   1
   5 -13  -5   31.96    7.03   1
   7 -13   5  104.92   11.60   1
   7 -13  -5  108.53   12.63   1
   9 -13   5   51.19    9.31   1
   9 -13  -5   82.51   12.12   1
  -1  15   5  200.84   10.51   1
   1  15  -5  213.21   10.09   1
   1 -15   5  197.96   11.50   1
  -1 -15  -5  215.32   10.13   1
   1 -15  -5  217.45   11.68   1
  -1 -15   5  207.39   10.50   1
   3 -15   5   28.66    5.39   1
  -3 -15  -5   40.96    3.09   1
   3 -15  -5   32.60    5.90   1
  -3 -15   5   42.78    4.28   1
   5 -15   5  192.88   13.63   1
  -5 -15   5  207.55    9.69   1
   5 -15  -5  202.48   14.34   1
   7 -15   5  397.11   22.38   1
   7 -15  -5  392.82   22.98   1
   9 -15   5   67.65   10.83   1
   9 -15  -5   50.22   10.86   1
  -1 -17  -5  181.18    9.61   1
   1  17  -5  174.43    9.31   1
  -1  17   5  194.68   10.30   1
   1 -17   5  171.07   10.94   1
  -1 -17   5  165.31    9.83   1
   1 -17  -5  185.28   11.05   1
   3 -17   5  372.70   19.06   1
  -3 -17  -5  388.05   14.55   1
   3 -17  -5  357.74   18.86   1
  -3 -17   5  378.55   15.52   1
   5 -17   5  193.76   14.33   1
  -5 -17   5  181.71    9.03   1
   5 -17  -5  187.74   14.32   1
   7 -17   5   54.67    9.30   1
   7 -17  -5   52.78   10.03   1
   9 -17   5   49.96   10.01   1
   9 -17  -5   41.18    9.84   1
  -1 -19  -5  379.06   16.99   1
   1  19  -5  399.78   16.50   1
   1 -19   5  382.72   18.88   1
  -1 -19   5  395.34   17.59   1
   1 -19  -5  382.81   18.80   1
   3 -19   5  142.10   11.24   1
  -3 -19  -5  117.11    7.06   1
   3 -19  -5  126.38   12.24   1
  -3 -19   5  137.69    7.97   1
   5 -19   5    8.03    4.84   1
   5 -19  -5    9.92    5.57   1
  -5 -19   5    9.44    2.79   1
   7 -19   5    2.30    5.37   1
   7 -19  -5    8.72    6.14   1
   1 -21   5  417.46   20.80   1
   1  21  -5  442.18   18.27   1
  -1 -21  -5  440.84   19.53   1
  -1 -21   5  456.34   20.19   1
   1 -21  -5  427.26   20.73   1
  -3 -21  -5  418.45   17.04   1
   3 -21   5  413.67   22.08   1
   3 -21  -5  430.35   22.42   1
  -3 -21   5  428.87   17.99   1
   5 -21   5  285.65   18.93   1
   5 -21  -5  292.76   19.29   1
   7 -21   5   -2.42    4.82   1
   7 -21  -5   -4.57    5.02   1
   1 -23   5   59.94    7.96   1
  -1 -23  -5   51.89    7.00   1
   1 -23  -5   40.65    7.27   1
  -1 -23   5   52.01    6.97   1
  -3 -23  -5   65.48    6.40   1
   3 -23   5   74.16   10.03   1
  -3 -23   5   77.15    7.43   1
   3 -23  -5   57.11    9.15   1
   5 -23   5   33.59    7.93   1
   5 -23  -5   25.60    7.82   1
   7 -23   5    7.58    6.17   1
   7 -23  -5    6.51    6.38   1
   1 -25   5   59.95    8.74   1
  -1 -25  -5   52.10    7.56   1
  -1 -25   5   39.70    6.66   1
   1 -25  -5   50.05    8.57   1
   3 -25   5   86.21   11.35   1
  -3 -25   5   97.43    7.88   1
   3 -25  -5   95.00   12.02   1
   5 -25   5   62.47   10.50   1
   5 -25  -5   79.32   11.91   1
   7 -25   5    6.64    6.64   1
   7 -25  -5    9.68    7.36   1
   1 -27   5   14.36    5.51   1
  -1 -27  -5   10.23    5.08   1
   1 -27  -5   15.79    6.18   1
  -1 -27   5   15.09    5.20   1
   3 -27   5   62.83   10.28   1
   3 -27  -5   49.84    9.44   1
   5 -27   5    9.35    6.02   1
   5 -27  -5   15.64    7.32   1
  -1 -29  -5  117.47   11.69   1
   1 -29   5  102.84   12.11   1
  -1 -29   5  101.95   11.02   1
   1 -29  -5  101.97   12.38   1
   3 -29   5   95.62   12.63   1
   3 -29  -5  136.86   15.22   1
   5 -29   5   72.73   12.39   1
   5 -29  -5   80.38   13.03   1
   1 -31   5   33.43    7.71   1
  -1 -31   5   28.19    6.96   1
   1 -31  -5   30.75    7.90   1
   3 -31   5  123.54   15.12   1
   3 -31  -5   87.92   13.12   1
   5 -31   5    6.78    7.29   1
   5 -31  -5    8.55    7.65   1
   1 -33   5    2.70    5.75   1
   1 -33  -5    5.63    6.50   1
   3 -33   5   87.69   13.37   1
   3 -33  -5   75.52   13.09   1
   1 -35   5   46.46    9.79   1
   0   0  -6    0.63    0.77   1
   0   0   6   -0.37    0.64   1
   2   0  -6 2779.00   86.66   1
   2   0   6 2768.35   85.82   1
  -2   0   6 2885.24   86.95   1
   2   0  -6 2535.93   86.06   1
  -2   0   6 2613.73   86.94   1
  -2   0  -6 2636.94   86.54   1
   4   0   6    1.09    1.45   1
  -4   0   6    2.70    2.25   1
   4   0  -6   -1.08    1.58   1
   4   0  -6    3.06    1.82   1
  -6   0   6 1150.88   42.68   1
   6   0  -6 1167.47   41.34   1
   6   0  -6 1075.94   39.81   1
   6   0   6 1135.44   39.16   1
   6   0   6 1151.69   39.32   1
   8   0   6   -2.13    2.23   1
   8   0  -6   -5.34    2.97   1
   0  -2   6 4619.96  152.45   1
   0  -2  -6 4956.63  152.34   1
   0   2   6 4990.34  152.46   1
   0   2  -6 4832.92  152.53   1
  -2   2   6  516.70   18.77   1
   2  -2   6  511.05   18.49   1
  -2   2   6  495.03   18.39   1
   2   2  -6  527.68   18.32   1
   2   2  -6  510.49   18.04   1
  -2  -2  -6  495.59   17.36   1
   2   2   6  502.98   17.21   1
  -2   2  -6  497.75   18.43   1
   2  -2  -6  479.41   18.78   1
  -2  -2   6  492.48   18.02   1
   2  -2  -6  502.76   18.56   1
   4   2  -6  467.81   18.01   1
   4   2  -6  434.45   16.97   1
  -4   2   6  464.59   18.90   1
   4  -2   6  438.85   17.71   1
   4   2   6  422.52   16.10   1
   4  -2  -6  458.14   18.94   1
  -4  -2   6  437.74   17.94   1
   4   2   6  475.08   16.15   1
   4  -2  -6  444.05   18.02   1
  -6   2   6  305.85   15.91   1
   6   2  -6  278.97   12.66   1
   6  -2   6  309.80   13.76   1
   6  -2   6  266.52   13.35   1
   6   2  -6  277.54   13.52   1
   6   2   6  288.40   11.53   1
   6  -2  -6  286.89   14.88   1
  -6  -2   6  285.50   14.76   1
   8  -2   6   10.89    3.68   1
   8   2  -6   11.94    3.95   1
   8   2   6   12.00    2.30   1
   8  -2  -6    0.55    3.91   1
  10  -2  -6   30.78    6.46   1
   0   4  -6 3241.54  103.07   1
   0   4   6 3208.19  102.70   1
   0  -4  -6 3219.27  102.65   1
   0  -4   6 3296.15  103.11   1
   2  -4   6 1480.83   48.16   1
  -2   4   6 1305.97   46.54   1
  -2  -4  -6 1395.47   44.79   1
   2   4  -6 1472.03   46.71   1
   2   4  -6 1431.77   46.78   1
  -2   4   6 1429.19   47.13   1
  -2  -4   6 1447.46   45.85   1
   2  -4  -6 1382.60   47.82   1
   2  -4  -6 1358.00   48.15   1
   2   4   6 1459.78   45.41   1
  -2   4  -6 1397.73   47.03   1
   4   4  -6  902.86   31.06   1
  -4   4   6  866.30   33.21   1
   4  -4   6  942.58   33.22   1
   4   4  -6  916.80   31.90   1
  -4  -4   6  917.60   31.61   1
   4  -4  -6  891.36   33.95   1
   6  -4   6  151.12    9.71   1
   6  -4   6  165.63   10.02   1
   6   4  -6  145.48    8.51   1
   6   4  -6  150.81    7.83   1
   6  -4  -6  151.32   10.65   1
  -6  -4   6  150.33    9.76   1
   8  -4   6   46.64    6.53   1
   8   4  -6   50.30    5.37   1
  -8  -4   6   65.29    8.59   1
   8  -4  -6   49.44    7.84   1
  10  -4   6  117.91    9.59   1
  10  -4  -6  124.00   12.16   1
   0  -6   6   94.45    5.46   1
   0   6   6   98.80    5.21   1
   0  -6  -6   94.70    5.14   1
   0   6  -6   99.58    5.59   1
   0  -6  -6  113.57    5.27   1
  -2   6   6 1288.10   44.45   1
   2   6  -6 1337.03   42.95   1
   2   6  -6 1280.06   43.03   1
  -2   6   6 1244.62   43.99   1
  -2  -6  -6 1281.11   41.48   1
   2  -6   6 1371.37   45.10   1
   2  -6  -6 1262.82   44.96   1
  -2   6  -6 1402.71   44.96   1
  -2  -6   6 1276.03   42.69   1
   2  -6  -6 1327.60   44.76   1
   4  -6   6  342.24   15.72   1
   4   6  -6  363.55   13.73   1
  -4   6   6  351.60   16.51   1
  -4  -6  -6  338.13   13.17   1
   4   6  -6  343.35   13.09   1
  -4  -6   6  373.92   14.48   1
   4  -6  -6  333.57   16.43   1
   6   6  -6   37.89    4.06   1
   6  -6   6   48.57    6.41   1
  -6  -6   6   34.03    5.09   1
   6  -6  -6   47.18    7.09   1
   8  -6   6  169.17   11.96   1
  -8  -6   6  173.33   12.37   1
   8  -6  -6  188.15   13.75   1
  10  -6   6   21.96    5.88   1
  10  -6  -6   10.52    5.58   1
   0  -8  -6  364.01   13.96   1
   0  -8   6  360.86   14.54   1
   0   8  -6  367.75   14.54   1
   0  -8  -6  361.32   13.94   1
  -2  -8  -6  230.45    8.33   1
   2  -8   6  226.40   11.10   1
   2   8  -6  229.14    9.24   1
  -2   8   6  204.57   10.48   1
  -2  -8   6  231.86    9.56   1
   2  -8  -6  204.40   10.85   1
  -4  -8  -6  993.70   32.44   1
   4  -8   6  926.34   36.19   1
   4   8  -6  948.60   32.38   1
   4  -8  -6 1068.90   37.75   1
  -4  -8   6  984.70   33.96   1
   6  -8   6  260.33   14.79   1
   6  -8  -6  267.09   15.73   1
  -6  -8   6  288.36   13.72   1
   8  -8   6  104.19   10.93   1
  -8  -8   6  122.19   11.18   1
   8  -8  -6  118.64   12.55   1
  10  -8   6   62.47    8.94   1
  10  -8  -6   42.31    9.04   1
   0  10   6 2523.06   79.25   1
   0 -10  -6 2459.97   80.10   1
   0 -10  -6 2543.71   80.08   1
   0  10  -6 2448.27   80.74   1
   0 -10   6 2378.36   80.67   1
  -2 -10  -6 2446.97   77.37   1
   2 -10   6 2484.81   81.93   1
   2  10  -6 2485.40   78.90   1
   2 -10  -6 2398.99   81.87   1
  -2 -10   6 2432.35   78.74   1
  -4 -10  -6  217.26    8.04   1
   4  10  -6  218.87    7.84   1
   4 -10   6  234.65   12.87   1
   4 -10  -6  199.93   12.71   1
  -4 -10   6  225.67    9.85   1
   6 -10   6   23.12    5.91   1
   6 -10  -6   24.83    6.60   1
  -6 -10   6   36.64    4.95   1
   8 -10   6  461.34   23.43   1
   8 -10  -6  464.66   24.90   1
  10 -10   6    6.58    5.76   1
  10 -10  -6    7.23    6.11   1
   0 -12  -6 1064.09   36.78   1
   0 -12   6 1029.88   37.31   1
   0  12   6 1088.67   35.77   1
   0  12  -6 1044.01   37.23   1
   2  12  -6 1529.81   49.06   1
  -2 -12  -6 1527.69   49.04   1
  -2 -12  -6 1495.14   49.17   1
   2 -12   6 1471.95   52.37   1
  -2 -12   6 1529.49   50.51   1
   2 -12  -6 1455.91   52.32   1
   4 -12   6   38.96    6.23   1
  -4 -12   6   40.59    4.04   1
   4 -12  -6   29.60    5.77   1
   6 -12   6  378.33   19.83   1
   6 -12  -6  338.34   19.83   1
  -6 -12   6  360.59   15.62   1
   8 -12   6  125.22   12.81   1
   8 -12  -6  113.50   13.15   1
   0  14   6  683.56   24.49   1
   0  14  -6  653.41   25.93   1
   0 -14  -6  679.69   25.81   1
   0 -14   6  730.56   26.67   1
  -2 -14  -6  212.79    9.14   1
   2  14  -6  223.61    9.76   1
   2 -14   6  226.06   12.72   1
   2 -14  -6  218.59   12.42   1
  -2 -14   6  215.41   10.18   1
   4 -14   6  226.06   14.02   1
   4 -14  -6  255.85   15.23   1
  -4 -14   6  250.48   11.00   1
   6 -14   6    3.42    4.32   1
  -6 -14   6   12.01    3.26   1
   6 -14  -6    9.01    5.07   1
   8 -14   6   14.25    6.12   1
   8 -14  -6   27.52    8.03   1
   0 -16  -6 1306.31   46.14   1
   0  16  -6 1254.78   45.89   1
   0 -16   6 1338.44   46.77   1
   0  16   6 1351.19   44.48   1
   2 -16   6  112.92    9.05   1
   2  16  -6  104.50    6.16   1
  -2 -16  -6  111.95    6.40   1
   2 -16  -6  111.95    9.04   1
  -2 -16   6  108.42    7.11   1
   4 -16   6  164.97   12.09   1
   4 -16  -6  178.44   13.10   1
  -4 -16   6  150.30    7.97   1
   6 -16   6   72.44    9.93   1
  -6 -16   6   69.54    6.29   1
   6 -16  -6   71.28   10.38   1
   8 -16   6    7.69    5.62   1
   8 -16  -6    3.01    5.65   1
   0 -18   6  138.33    9.53   1
   0  18   6  129.04    7.56   1
   0  18  -6  137.78    9.02   1
   0 -18  -6  145.33    9.28   1
   2 -18   6   57.92    7.70   1
  -2 -18  -6   53.69    5.28   1
   2  18  -6   60.32    4.69   1
   2 -18  -6   62.96    8.06   1
  -2 -18   6   59.01    6.04   1
  -4 -18  -6  104.33    5.47   1
   4 -18   6   71.21    9.37   1
  -4 -18   6  114.36    6.97   1
   4 -18  -6  110.64   11.66   1
   6 -18   6   17.72    6.30   1
   6 -18  -6   21.74    6.90   1
   8 -18   6   40.99    9.01   1
   8 -18  -6   32.37    8.71   1
   0 -20  -6   29.57    5.25   1
   0  20   6   29.25    4.11   1
   0 -20   6   21.57    4.95   1
   0  20  -6   42.46    5.88   1
   2  20  -6  221.82   10.82   1
   2 -20   6  302.76   15.98   1
  -2 -20  -6  316.77   14.05   1
   2 -20  -6  283.06   15.75   1
  -2 -20   6  285.51   14.30   1
   4 -20   6   -0.52    3.86   1
  -4 -20  -6    1.63    1.96   1
   4 -20  -6    0.07    4.18   1
  -4 -20   6    2.81    2.60   1
   6 -20   6   48.28    9.19   1
   6 -20  -6   50.07    9.92   1
   8 -20   6   25.80    8.19   1
   8 -20  -6   25.95    8.08   1
   0  22   6   23.60    3.96   1
   0 -22   6   33.42    5.87   1
   0 -22  -6   30.48    5.84   1
  -2 -22  -6  280.26   13.70   1
   2 -22   6  286.14   17.07   1
   2 -22  -6  286.48   16.85   1
  -2 -22   6  268.68   13.95   1
   4 -22   6   30.81    7.29   1
  -4 -22   6   32.58    4.77   1
   4 -22  -6   36.53    8.14   1
   6 -22   6    0.63    4.68   1
   6 -22  -6    0.92    4.97   1
   8 -22   6    6.31    6.13   1
   8 -22  -6   -1.47    5.71   1
   0 -24   6    4.08    4.14   1
   0 -24  -6    1.16    4.15   1
  -2 -24  -6  147.86    9.82   1
   2 -24   6  129.21   12.76   1
   2 -24  -6  135.22   13.27   1
  -2 -24   6  124.20    9.58   1
   4 -24   6   51.58    9.50   1
   4 -24  -6   38.31    8.47   1
   6 -24   6   47.93    9.82   1
   6 -24  -6   47.93   10.24   1
   0 -26  -6    1.58    4.22   1
   0 -26   6    8.26    4.68   1
  -2 -26  -6   18.05    4.94   1
   2 -26   6   22.92    6.34   1
   2 -26  -6   10.66    5.82   1
  -2 -26   6   17.23    4.73   1
   4 -26   6    9.80    5.99   1
   4 -26  -6    8.76    5.86   1
   6 -26   6   89.85   13.18   1
   6 -26  -6  103.01   14.48   1
   0 -28  -6   50.36    8.49   1
   0 -28   6   60.03    8.87   1
   2 -28   6   95.94   11.94   1
   2 -28  -6   84.07   11.60   1
  -2 -28   6  116.55   11.02   1
   4 -28   6    3.38    5.11   1
   4 -28  -6    2.92    5.53   1
   6 -28   6    6.23    6.79   1
   6 -28  -6    5.98    7.12   1
   0 -30  -6    7.08    5.43   1
   0 -30   6    8.02    4.98   1
   2 -30   6   14.10    6.71   1
   2 -30  -6   16.25    7.01   1
   4 -30   6   20.33    7.75   1
   4 -30  -6   19.24    7.64   1
   0 -32   6    3.37    4.80   1
   0 -32  -6    3.09    5.32   1
   2 -32   6   -1.46    5.44   1
   2 -32  -6    8.92    6.27   1
   4 -32   6   24.57    8.99   1
   4 -32  -6    9.07    7.55   1
   0 -34   6   86.84   12.16   1
   2 -34   6   14.23    7.02   1
   2 -34  -6   -5.00    5.81   1
   1   1  -7 9999.99  310.71   1
   1  -1  -7 9873.41  310.80   1
  -1   1  -7 9726.85  304.28   1
   3   1  -7 1767.81   57.15   1
  -3   1   7 1732.77   58.05   1
   3   1  -7 1727.53   57.73   1
  -3  -1  -7 1690.58   56.89   1
   3  -1   7 1704.33   57.01   1
   3  -1  -7 1689.88   58.09   1
  -3  -1   7 1786.06   57.73   1
   3   1   7 1771.23   56.34   1
   3  -1  -7 1752.88   57.57   1
   5  -1   7 1032.45   34.92   1
   5   1  -7 1007.15   34.83   1
   5  -1   7  982.48   34.87   1
   5   1  -7  989.05   35.98   1
  -5   1   7  894.14   34.23   1
  -5  -1   7  928.54   34.04   1
   5  -1  -7  961.97   35.34   1
   5   1   7  957.29   33.89   1
   5  -1  -7 1038.31   36.87   1
   5   1   7  939.17   33.63   1
   7  -1   7    5.15    2.81   1
   7   1  -7    1.89    2.93   1
  -7   1   7    4.27    3.79   1
   7   1   7    1.00    2.05   1
  -7  -1   7    6.08    3.74   1
   7  -1  -7   -0.37    3.09   1
   9  -1   7   37.81    4.90   1
   9   1  -7   29.62    5.65   1
   9  -1  -7   26.87    6.11   1
  -1  -3  -7 2979.45   92.61   1
   1   3  -7 2798.00   91.70   1
   1  -3   7 2902.48   92.29   1
  -1   3   7 2894.47   93.65   1
   1  -3  -7 2813.55   92.10   1
   1   3   7 2893.25   91.19   1
  -1  -3   7 2950.01   93.20   1
   1  -3  -7 2971.38   92.22   1
  -1   3  -7 2848.46   93.57   1
   3   3  -7  825.17   29.97   1
   3   3  -7  899.90   29.63   1
   3  -3   7  855.64   30.57   1
  -3   3   7  854.08   30.63   1
  -3  -3  -7  812.82   28.46   1
   3  -3  -7  826.60   31.19   1
   3  -3  -7  859.94   30.71   1
  -3  -3   7  851.97   29.48   1
   3   3   7  882.67   28.29   1
   5  -3   7  112.65    7.34   1
  -5   3   7   97.04    8.91   1
   5   3  -7   91.67    6.75   1
   5   3  -7  107.58    6.57   1
   5  -3  -7  107.59    8.33   1
   5   3   7   91.04    4.76   1
  -5  -3   7   89.93    7.03   1
   5   3   7   87.67    4.78   1
   7  -3   7   66.59    7.01   1
   7   3  -7   59.02    6.38   1
   7  -3  -7   73.16    8.74   1
  -7  -3   7   73.81    8.37   1
   7   3   7   61.02    3.56   1
   9   3  -7   21.04    4.36   1
   9  -3   7   19.43    4.74   1
   9  -3  -7    5.51    4.54   1
  -1   5   7  854.21   30.23   1
  -1   5   7  900.57   29.82   1
   1   5  -7  808.34   28.61   1
  -1  -5  -7  868.44   28.89   1
   1  -5   7  889.28   29.67   1
  -1  -5   7  890.42   29.67   1
  -1   5  -7  834.70   30.26   1
   1   5   7  831.37   27.85   1
   1  -5  -7  857.22   29.28   1
   1  -5  -7  822.24   29.22   1
   3   5  -7 1789.69   57.15   1
  -3  -5  -7 1703.46   54.60   1
  -3   5   7 1718.54   57.78   1
   3   5  -7 1752.24   56.62   1
   3  -5   7 1661.35   58.57   1
  -3  -5   7 1665.23   55.74   1
   3  -5  -7 1751.83   59.42   1
   5  -5   7  401.35   18.26   1
  -5   5   7  440.32   20.24   1
   5   5  -7  432.90   16.07   1
   5   5  -7  398.49   16.65   1
   5  -5  -7  423.74   19.72   1
  -5  -5   7  426.77   18.06   1
   7   5  -7   19.43    3.62   1
   7  -5   7   10.33    4.05   1
  -7  -5   7   20.12    4.87   1
   7  -5  -7   19.73    5.51   1
   9  -5   7   22.60    5.53   1
   9  -5  -7   17.95    6.22   1
   1  -7   7  898.64   33.48   1
   1   7  -7  986.55   32.76   1
  -1   7   7  954.62   33.93   1
  -1   7   7  963.10   33.44   1
  -1  -7  -7  981.58   32.41   1
  -1   7  -7  999.81   34.38   1
   1  -7  -7  924.47   33.11   1
   1  -7  -7  977.94   33.47   1
   1   7   7  992.81   31.62   1
  -1  -7   7  986.13   33.33   1
  -3   7   7  228.12   12.07   1
   3  -7   7  239.21   11.72   1
   3   7  -7  219.68    9.41   1
  -3  -7  -7  241.18    8.97   1
   3   7  -7  244.26    9.75   1
  -3  -7   7  239.95   10.34   1
   3  -7  -7  200.49   11.77   1
   5  -7   7  111.00    8.49   1
   5   7  -7  102.41    6.09   1
  -5  -7   7  103.83    6.96   1
   5  -7  -7   99.86    9.92   1
   7   7  -7   59.47    4.40   1
   7  -7   7   61.08    7.81   1
  -7  -7   7   53.35    6.90   1
   7  -7  -7   60.97    8.82   1
   9  -7   7   11.13    5.13   1
   9  -7  -7    9.87    5.91   1
  -1  -9  -7  509.94   18.16   1
  -1   9   7  503.48   19.18   1
   1  -9   7  519.68   20.29   1
   1   9  -7  514.88   19.17   1
  -1  -9  -7  508.68   17.91   1
   1  -9  -7  497.61   19.80   1
  -1   9  -7  497.49   20.08   1
  -1  -9   7  514.34   19.07   1
   3  -9   7 1677.77   57.30   1
   3   9  -7 1681.49   53.68   1
   3   9  -7 1609.53   53.68   1
  -3  -9  -7 1614.45   52.62   1
  -3  -9   7 1695.08   54.50   1
   3  -9  -7 1628.88   57.68   1
   5  -9   7  183.37   11.56   1
   5   9  -7  170.46    7.12   1
   5   9  -7  166.57    7.24   1
  -5  -9   7  177.97    9.45   1
   5  -9  -7  174.38   12.24   1
   7  -9   7    0.14    3.65   1
  -7  -9   7    1.20    3.04   1
   7  -9  -7   -0.57    4.15   1
   9  -9   7   49.68    8.27   1
   9  -9  -7   34.62    8.27   1
  -1 -11  -7 1776.92   56.55   1
   1 -11   7 1664.77   58.98   1
  -1  11   7 1758.64   57.66   1
  -1 -11  -7 1715.48   56.38   1
   1  11  -7 1807.73   57.88   1
  -1 -11   7 1675.47   57.49   1
  -1  11  -7 1707.66   58.84   1
   1 -11  -7 1739.26   58.81   1
   3 -11   7  135.36    9.54   1
   3  11  -7  157.84    6.86   1
  -3 -11  -7  157.99    6.34   1
   3 -11  -7  156.70   10.28   1
  -3 -11   7  152.02    7.78   1
   5 -11   7   17.39    4.71   1
   5 -11  -7   20.59    5.70   1
  -5 -11   7   22.75    3.59   1
   7 -11   7    1.80    4.17   1
   7 -11  -7   -1.11    4.52   1
  -7 -11   7    1.70    3.17   1
   9 -11   7    9.35    5.76   1
   9 -11  -7   15.37    6.80   1
   1 -13   7  382.79   16.79   1
  -1 -13  -7  350.36   14.32   1
  -1  13   7  357.25   15.21   1
   1  13  -7  362.69   15.07   1
  -1 -13   7  367.11   15.36   1
   1 -13  -7  334.66   15.97   1
   3 -13   7   24.77    4.94   1
  -3 -13  -7   27.71    2.58   1
   3  13  -7   30.95    2.80   1
  -3 -13   7   27.73    3.59   1
   3 -13  -7   25.79    5.14   1
   5 -13   7  339.15   18.57   1
  -5 -13   7  341.54   14.45   1
   5 -13  -7  346.99   19.40   1
   7 -13   7   69.85    9.52   1
   7 -13  -7   88.35   11.50   1
   9 -13   7   16.94    7.01   1
   9 -13  -7   17.60    7.55   1
  -1 -15  -7  911.42   33.16   1
   1  15  -7  953.79   34.17   1
   1 -15   7  964.97   36.18   1
  -1  15   7  925.57   33.89   1
   1 -15  -7  949.47   35.77   1
  -1 -15   7  995.66   34.54   1
   3  15  -7  324.61   12.19   1
   3  15  -7  331.36   11.94   1
   3 -15   7  304.35   16.75   1
  -3 -15  -7  333.80   12.44   1
   3 -15  -7  343.48   17.62   1
  -3 -15   7  330.73   14.07   1
   5 -15   7  151.97   11.99   1
   5 -15  -7  162.32   14.78   1
  -5 -15   7  137.56    7.99   1
   7 -15   7   43.28    8.30   1
   7 -15  -7   41.96    8.91   1
   9 -15   7   -0.69    5.05   1
   9 -15  -7    3.66    5.11   1
   1  17  -7 1602.98   54.27   1
  -1 -17  -7 1686.96   55.77   1
  -1  17   7 1634.31   55.96   1
   1 -17   7 1580.86   56.62   1
   1 -17  -7 1589.13   56.35   1
  -1 -17   7 1585.28   56.39   1
   3 -17   7  156.89   11.66   1
  -3 -17  -7  173.14    8.18   1
   3  17  -7  164.82    6.77   1
   3  17  -7  171.08    7.08   1
   3 -17  -7  183.82   12.78   1
  -3 -17   7  183.96    9.49   1
   5 -17   7  228.97   15.43   1
  -5 -17   7  240.34   11.54   1
   5 -17  -7  235.99   16.16   1
   7 -17   7   74.28   10.61   1
   7 -17  -7   62.64   10.78   1
   9 -17   7   31.75    8.43   1
   9 -17  -7   38.05    9.81   1
   1  19  -7   34.68    4.90   1
   1 -19   7   32.90    6.08   1
  -1 -19  -7   21.68    4.19   1
   1 -19  -7   33.12    6.00   1
  -1 -19   7   30.76    5.08   1
   3  19  -7   88.88    4.21   1
   3 -19   7   93.71   10.38   1
  -3 -19  -7   93.95    6.26   1
  -3 -19   7  105.03    7.23   1
   3 -19  -7   91.40   10.63   1
   5 -19   7   32.94    7.35   1
   5 -19  -7   42.40    8.22   1
  -5 -19   7   49.84    5.44   1
   7 -19   7    4.12    5.41   1
   7 -19  -7    2.89    5.12   1
   1 -21   7   34.95    6.38   1
   1  21  -7   27.70    4.72   1
  -1 -21  -7   29.69    5.10   1
  -1 -21   7   30.91    5.56   1
   1 -21  -7   35.07    6.37   1
  -3 -21  -7   97.66    6.68   1
   3 -21   7   95.90   10.87   1
   3 -21  -7   97.81   11.26   1
  -3 -21   7   83.35    7.67   1
   5 -21   7   27.82    7.57   1
   5 -21  -7   35.27    8.13   1
   7 -21   7   24.00    7.80   1
   7 -21  -7   20.34    8.15   1
  -1 -23  -7  411.32   19.88   1
   1 -23   7  424.68   21.75   1
   1 -23  -7  439.92   21.90   1
  -1 -23   7  455.79   20.61   1
  -3 -23  -7   10.40    3.24   1
   3 -23   7   -0.89    3.72   1
   3 -23  -7    9.22    5.23   1
  -3 -23   7    5.45    3.28   1
   5 -23   7    5.89    5.11   1
   5 -23  -7    6.92    5.53   1
   7 -23   7   11.94    6.23   1
   7 -23  -7    5.04    6.35   1
  -1 -25  -7   93.94    9.76   1
   1 -25   7   88.55   10.62   1
   1 -25  -7   65.94    9.18   1
  -1 -25   7  104.31   10.36   1
   3 -25   7   29.08    7.38   1
  -3 -25   7   13.42    4.17   1
   3 -25  -7   15.77    6.48   1
   5 -25   7   22.62    7.27   1
   5 -25  -7   32.02    8.38   1
   7 -25   7   80.50   12.92   1
   7 -25  -7  104.77   14.85   1
   1 -27   7  241.74   16.11   1
  -1 -27  -7  223.87   14.43   1
  -1 -27   7  218.69   14.09   1
   1 -27  -7  217.84   15.70   1
   3 -27   7   50.64    9.38   1
   3 -27  -7   53.19    9.77   1
   5 -27   7    2.00    5.37   1
   5 -27  -7    8.48    6.47   1
  -1 -29  -7    4.20    4.53   1
   1 -29   7   14.84    6.09   1
   1 -29  -7    6.06    5.41   1
  -1 -29   7    5.89    4.61   1
   3 -29   7   77.00   11.93   1
   3 -29  -7   82.85   12.41   1
   5 -29   7   -0.59    5.57   1
   5 -29  -7    5.73    6.27   1
   1 -31   7   42.11    8.79   1
  -1 -31   7   28.74    6.94   1
   1 -31  -7   35.50    8.82   1
   3 -31   7    9.26    6.61   1
   3 -31  -7    8.46    7.12   1
   1 -33   7   69.70   10.82   1
   1 -33  -7   59.85   10.72   1
   3 -33   7   11.97    7.38   1
   3 -33  -7   22.56    8.61   1
   1 -35   7   42.26   10.09   1
   0   0  -8   24.53    2.83   1
  -2   0  -8    4.81    1.64   1
   2   0   8    5.22    1.58   1
   2   0  -8    3.01    1.47   1
  -2   0   8    4.56    1.64   1
   2   0  -8    4.09    1.54   1
  -4   0   8  727.37   27.59   1
   4   0  -8  692.79   27.02   1
   4   0   8  687.66   25.30   1
   4   0  -8  756.68   26.38   1
   6   0  -8   -1.02    2.80   1
   6   0   8    1.34    2.25   1
   6   0   8    1.40    2.14   1
  -6   0   8   -5.14    2.44   1
   6   0  -8   -2.11    2.18   1
   8   0   8   79.74    6.12   1
   8   0  -8   70.79    8.39   1
  10   0  -8   -4.20    3.57   1
   0   2   8  483.64   17.00   1
   0   2  -8  461.63   17.01   1
   0  -2   8  460.89   17.04   1
   0  -2  -8  456.83   16.77   1
  -2   2   8  940.94   30.98   1
   2   2  -8  886.50   30.12   1
  -2  -2  -8  905.89   30.04   1
   2   2  -8  822.79   30.13   1
  -2   2   8  896.84   31.38   1
   2  -2   8  902.06   30.49   1
   2   2   8  893.17   29.36   1
   2  -2  -8  883.69   31.00   1
  -2   2  -8  834.77   30.86   1
  -2  -2   8  872.59   30.73   1
   2  -2  -8  875.39   30.66   1
   4  -2   8  131.83    7.73   1
   4   2  -8  154.28    8.40   1
   4   2  -8  121.38    7.44   1
  -4   2   8  127.76    8.58   1
  -4  -2   8  129.39    7.96   1
   4   2   8  147.46    6.67   1
   4  -2  -8  137.69    8.36   1
   4  -2  -8  146.71    9.10   1
   6  -2   8   67.05    6.74   1
   6   2  -8   84.49    7.01   1
  -6   2   8   71.00    8.13   1
   6   2  -8   84.43    7.85   1
   6  -2   8   65.54    6.51   1
   6   2   8   73.92    4.90   1
  -6  -2   8   65.90    7.55   1
   6  -2  -8   86.48    8.79   1
   8  -2   8    7.63    3.61   1
   8   2  -8   13.03    4.27   1
   8  -2  -8    6.20    4.24   1
  -8  -2   8   14.90    5.15   1
  10  -2  -8    6.23    4.86   1
   0  -4   8  199.50    9.07   1
   0   4  -8  205.72    9.11   1
   0  -4  -8  211.98    8.92   1
   0   4   8  211.21    8.96   1
  -2  -4  -8 1499.31   47.89   1
   2   4  -8 1488.57   49.76   1
   2   4  -8 1433.24   49.69   1
  -2   4   8 1500.23   49.51   1
   2  -4   8 1577.86   50.98   1
  -2   4   8 1480.32   49.96   1
   2   4   8 1505.74   48.70   1
   2  -4  -8 1489.63   50.75   1
   2  -4  -8 1595.37   51.40   1
  -2  -4   8 1416.65   48.76   1
   4  -4   8  568.47   23.19   1
  -4   4   8  581.41   24.02   1
   4   4  -8  595.10   21.87   1
   4   4  -8  603.44   22.66   1
   4   4   8  598.67   20.07   1
  -4  -4   8  593.30   22.52   1
   4   4   8  604.49   19.91   1
   4  -4  -8  626.47   24.85   1
   6  -4   8   48.53    6.13   1
  -6   4   8   33.35    5.91   1
   6  -4   8   43.84    5.79   1
   6   4  -8   44.30    4.70   1
   6   4  -8   38.42    5.12   1
   6  -4  -8   40.80    6.52   1
  -6  -4   8   38.30    5.64   1
   8   4  -8   60.52    6.42   1
   8  -4   8   66.93    7.47   1
   8  -4  -8   48.54    7.90   1
  -8  -4   8   72.74    9.24   1
  10  -4   8   13.81    4.68   1
  10  -4  -8   12.58    5.93   1
   0  -6   8 1098.56   37.36   1
   0   6   8 1100.25   36.81   1
   0  -6  -8 1071.18   36.51   1
   0   6  -8 1059.31   37.25   1
   0  -6  -8 1132.42   36.78   1
   2  -6   8 2393.41   79.27   1
  -2  -6  -8 2374.59   76.22   1
  -2   6   8 2449.25   79.07   1
   2   6  -8 2410.22   77.72   1
   2  -6  -8 2375.79   79.51   1
  -2  -6   8 2363.19   77.41   1
   2   6   8 2449.90   76.06   1
   4  -6   8   23.90    4.42   1
  -4   6   8   24.42    4.91   1
   4   6  -8   30.03    3.83   1
   4   6  -8   28.55    3.40   1
  -4  -6   8   31.76    3.97   1
   4  -6  -8   28.58    5.23   1
   6  -6   8   75.86    7.99   1
   6   6  -8   62.35    4.84   1
   6   6  -8   62.76    5.77   1
   6  -6  -8   49.85    7.54   1
  -6  -6   8   60.12    6.72   1
   8  -6   8   70.65    8.52   1
   8   6  -8   76.25    5.55   1
  -8  -6   8   72.61    8.93   1
   8  -6  -8   72.96    9.78   1
  10  -6   8   13.40    5.28   1
  10  -6  -8    5.75    5.54   1
   0   8   8   43.15    4.14   1
   0   8  -8   42.12    4.37   1
   0  -8  -8   49.08    3.89   1
   0  -8  -8   47.16    4.24   1
   0  -8   8   43.97    4.56   1
  -2  -8  -8  899.36   29.51   1
   2  -8   8  847.90   31.78   1
   2   8  -8  852.59   29.82   1
  -2   8   8  872.49   32.46   1
   2  -8  -8  887.60   31.96   1
  -2  -8   8  885.91   30.79   1
   4   8  -8   24.37    3.05   1
   4  -8   8   26.22    4.66   1
   4   8  -8   29.75    3.45   1
  -4   8   8   26.82    4.93   1
   4  -8  -8   29.31    5.48   1
  -4  -8   8   25.31    3.65   1
   6  -8   8  127.44   10.03   1
   6   8  -8  115.33    6.15   1
   6   8  -8  132.49    6.80   1
   6  -8  -8  136.91   12.64   1
  -6  -8   8  136.94    9.15   1
   8  -8   8   92.98   10.07   1
  -8  -8   8   88.96    9.71   1
   8  -8  -8   74.50   10.51   1
  10  -8   8   41.57    7.56   1
  10  -8  -8   30.60    7.93   1
   0 -10  -8   10.48    2.47   1
   0 -10   8   14.64    2.93   1
   0  10  -8   18.55    3.32   1
   2 -10   8 1778.42   61.57   1
   2  10  -8 1852.75   59.20   1
  -2 -10  -8 1860.32   59.98   1
  -2 -10   8 1865.87   61.46   1
   2 -10  -8 1753.10   61.50   1
   4  10  -8  359.87   13.54   1
   4 -10   8  323.63   16.81   1
  -4 -10  -8  339.67   12.56   1
  -4 -10   8  363.12   14.58   1
   4 -10  -8  366.47   18.05   1
   6 -10   8  381.50   19.71   1
  -6 -10   8  410.60   17.88   1
   6 -10  -8  396.85   21.23   1
   8 -10   8  139.58   12.98   1
   8 -10  -8  113.81   13.05   1
   0 -12   8 1745.90   61.50   1
   0  12  -8 1835.70   61.59   1
   0 -12  -8 1884.66   60.99   1
   2 -12   8  190.24   11.01   1
  -2 -12  -8  184.00    7.87   1
   2  12  -8  181.77    8.98   1
   2 -12  -8  189.64   11.20   1
  -2 -12   8  181.29    9.18   1
  -4 -12  -8  250.95    9.34   1
   4 -12   8  260.62   14.57   1
   4  12  -8  249.26    9.86   1
   4  12  -8  249.18    9.86   1
  -4 -12   8  250.70   11.40   1
   4 -12  -8  266.20   15.18   1
   6 -12   8   20.27    5.57   1
   6 -12  -8    9.34    5.15   1
  -6 -12   8   14.16    3.64   1
   8 -12   8   68.54   10.06   1
   8 -12  -8   88.64   11.93   1
   0 -14  -8 1094.40   39.25   1
   0  14  -8 1095.40   39.77   1
   0 -14   8 1141.53   40.32   1
   2  14  -8  420.98   16.89   1
  -2 -14  -8  427.98   16.20   1
   2 -14   8  436.74   19.71   1
  -2 -14   8  440.88   17.75   1
   2 -14  -8  429.31   19.74   1
   4 -14   8   32.12    6.00   1
  -4 -14   8   15.77    3.13   1
   4 -14  -8   14.05    5.17   1
   6 -14   8  515.02   25.02   1
   6 -14  -8  481.01   25.40   1
  -6 -14   8  513.93   20.86   1
   8 -14   8   98.15   11.82   1
   8 -14  -8   97.48   13.09   1
   0  16  -8   85.63    7.91   1
   0 -16   8   75.25    7.67   1
   0 -16  -8   83.50    6.86   1
   2  16  -8  319.35   13.73   1
  -2 -16  -8  332.72   13.53   1
   2 -16   8  326.78   16.67   1
  -2 -16   8  314.59   14.48   1
   2 -16  -8  311.57   16.58   1
  -4 -16  -8  171.21    7.21   1
   4 -16   8  140.56   11.30   1
   4 -16  -8  161.63   12.38   1
  -4 -16   8  182.24    9.42   1
   6 -16   8   40.70    7.83   1
   6 -16  -8   57.30    9.42   1
  -6 -16   8   60.43    6.33   1
   8 -16   8   28.41    7.67   1
   8 -16  -8   16.36    7.29   1
   0 -18   8   19.07    4.35   1
   0  18   8   21.42    3.37   1
   0 -18  -8   22.71    4.38   1
   2  18  -8  195.12    9.90   1
   2 -18   8  210.48   13.09   1
  -2 -18  -8  210.26   10.41   1
  -2 -18   8  216.01   11.47   1
   2 -18  -8  192.68   12.91   1
   4 -18   8    8.73    4.90   1
  -4 -18  -8    7.35    2.14   1
   4 -18  -8    7.54    4.66   1
  -4 -18   8    9.73    3.09   1
   6 -18   8  101.46   11.75   1
   6 -18  -8   66.81   10.72   1
   8 -18   8   40.51    9.02   1
   8 -18  -8   41.42    9.45   1
   0 -20   8  206.04   12.77   1
   0  20   8  227.37   10.61   1
   0 -20  -8  208.27   12.54   1
   2 -20   8  180.92   13.10   1
   2  20  -8  197.94   10.07   1
  -2 -20  -8  190.96   10.35   1
  -2 -20   8  177.84   10.69   1
   2 -20  -8  196.45   13.22   1
   4 -20   8    8.49    4.61   1
  -4 -20  -8    4.92    2.27   1
   4 -20  -8    7.91    4.80   1
  -4 -20   8    1.74    2.48   1
   6 -20   8  101.22   12.33   1
   6 -20  -8   89.81   12.45   1
   8 -20   8   12.16    6.85   1
   8 -20  -8   21.58    8.12   1
   0 -22   8   26.92    5.57   1
   0 -22  -8   19.44    5.10   1
   2 -22   8  220.58   14.80   1
  -2 -22  -8  228.49   12.41   1
  -2 -22   8  249.40   13.27   1
   2 -22  -8  223.01   14.88   1
   4 -22   8    0.20    4.24   1
   4 -22  -8    6.80    5.02   1
  -4 -22   8    7.40    3.08   1
   6 -22   8    3.49    5.02   1
   6 -22  -8   10.13    6.42   1
   8 -22   8    9.01    6.75   1
   8 -22  -8   14.99    7.42   1
   0 -24   8  112.85   11.15   1
   0 -24  -8  118.71   11.47   1
  -2 -24  -8  153.00   10.61   1
   2 -24   8  150.80   14.07   1
   2 -24  -8  128.42   13.04   1
  -2 -24   8  164.32   10.93   1
   4 -24   8   30.69    7.59   1
   4 -24  -8   32.43    8.24   1
   6 -24   8   27.00    8.61   1
   6 -24  -8   15.23    7.06   1
   0 -26   8   84.84   10.19   1
   0 -26  -8   83.85   10.08   1
  -2 -26  -8   19.50    5.08   1
   2 -26   8   14.34    5.63   1
   2 -26  -8    9.51    5.59   1
  -2 -26   8   19.65    5.22   1
   4 -26   8  116.50   13.98   1
   4 -26  -8  132.23   14.87   1
   6 -26   8   19.41    8.01   1
   6 -26  -8    8.49    6.86   1
   0 -28   8   25.10    6.55   1
   0 -28  -8   12.94    5.55   1
   2 -28   8   51.29    9.30   1
  -2 -28   8   55.12    7.91   1
   4 -28   8   47.07    9.86   1
   4 -28  -8   56.48   10.77   1
   6 -28   8    1.45    6.45   1
   6 -28  -8    5.33    6.54   1
   0 -30  -8   11.20    5.71   1
   0 -30   8    4.90    4.91   1
   2 -30   8   81.47   11.76   1
   2 -30  -8   69.73   11.14   1
   4 -30   8   12.55    7.26   1
   4 -30  -8   33.30    9.04   1
   0 -32   8   23.02    7.38   1
   2 -32   8   79.30   12.24   1
   2 -32  -8   87.46   12.69   1
   4 -32   8   16.69    8.20   1
   4 -32  -8   23.12    8.78   1
   0 -34   8    5.10    5.96   1
   2 -34   8    5.75    6.26   1
   2 -34  -8   13.51    7.39   1
  -1  -1  -9 1073.50   35.33   1
  -1   1   9 1050.07   35.90   1
   1  -1   9 1088.47   36.94   1
   1   1  -9 1102.02   37.01   1
   1  -1  -9 1105.59   37.10   1
   1   1   9 1093.19   36.68   1
  -1   1  -9 1070.62   35.65   1
  -1  -1   9 1013.63   35.63   1
  -3   1   9  646.27   25.04   1
   3   1  -9  673.32   25.79   1
   3   1  -9  695.85   25.35   1
   3  -1   9  712.25   25.17   1
   3  -1  -9  704.28   26.37   1
   3  -1  -9  703.72   25.65   1
   3   1   9  706.95   24.50   1
  -3  -1   9  675.59   24.80   1
   5   1  -9  250.50   12.22   1
   5   1  -9  272.33   13.48   1
  -5   1   9  257.98   13.54   1
   5  -1   9  225.31   11.56   1
   5   1   9  261.42   11.12   1
  -5  -1   9  245.31   13.21   1
   5  -1  -9  269.34   13.79   1
  -7   1   9  364.13   19.20   1
   7  -1   9  361.22   16.10   1
   7   1  -9  379.07   18.08   1
  -7  -1   9  369.42   19.03   1
   7  -1  -9  383.74   18.81   1
   7   1   9  374.63   15.07   1
   9   1  -9   -5.55    3.20   1
   9  -1   9    2.98    2.86   1
   9  -1  -9   -0.50    4.04   1
   1   3  -9  955.05   32.19   1
  -1   3   9  902.71   32.17   1
  -1  -3  -9  944.34   31.30   1
   1  -3   9  988.59   32.66   1
  -1   3  -9  898.24   32.04   1
   1  -3  -9  944.73   32.44   1
   1  -3  -9  926.65   32.38   1
  -1  -3   9  968.13   32.04   1
   1   3   9  897.29   31.57   1
   3   3  -9  599.91   22.84   1
   3  -3   9  656.00   23.81   1
   3   3  -9  658.33   23.67   1
  -3   3   9  623.16   24.71   1
   3   3   9  609.37   21.69   1
   3  -3  -9  644.82   24.69   1
  -3  -3   9  661.97   24.00   1
   5   3  -9  293.58   14.19   1
   5  -3   9  304.80   14.08   1
   5   3  -9  323.95   13.53   1
  -5   3   9  339.24   16.27   1
  -5  -3   9  292.88   14.73   1
   5   3   9  296.59   11.45   1
   5  -3  -9  277.40   15.23   1
  -7   3   9   66.26    8.72   1
   7  -3   9   56.98    6.39   1
   7   3  -9   65.00    7.07   1
   7  -3  -9   51.10    7.64   1
  -7  -3   9   47.58    7.04   1
   9   3  -9  136.77    9.26   1
   9  -3   9  121.51    9.24   1
   9  -3  -9  136.91   12.88   1
  -1  -5  -9  259.00   10.50   1
   1  -5   9  260.86   11.69   1
  -1   5   9  263.90   11.64   1
   1   5  -9  278.06   11.35   1
  -1  -5   9  252.46   11.13   1
  -1   5  -9  278.49   11.93   1
   1  -5  -9  269.81   11.61   1
   1   5   9  269.17   10.52   1
   1  -5  -9  246.14   11.26   1
   3   5  -9  272.14   11.96   1
   3  -5   9  306.95   13.70   1
  -3   5   9  276.34   13.70   1
  -3  -5  -9  292.28   11.44   1
   3   5  -9  282.85   12.41   1
   3   5   9  291.50   10.47   1
   3  -5  -9  322.30   14.44   1
  -3  -5   9  296.84   12.55   1
   5   5  -9  430.04   18.39   1
   5  -5   9  439.18   19.53   1
   5   5  -9  487.86   17.92   1
  -5   5   9  479.34   21.70   1
  -5  -5   9  452.51   19.49   1
   5  -5  -9  442.28   20.95   1
   7   5  -9  123.27    8.22   1
   7  -5   9  119.91    9.11   1
   7  -5  -9  106.20   11.14   1
  -7  -5   9  114.40    9.44   1
   9  -5   9   45.18    6.84   1
   9  -5  -9   59.49    9.23   1
  -1  -7  -9  972.71   32.73   1
  -1   7   9  949.40   34.13   1
   1   7  -9 1005.26   34.06   1
   1  -7   9  963.33   34.74   1
  -1   7  -9  937.06   34.32   1
  -1  -7   9 1015.21   33.81   1
   1  -7  -9  992.47   34.52   1
   1   7   9  965.50   32.92   1
   3  -7   9   72.83    6.97   1
  -3   7   9   69.74    7.00   1
  -3  -7  -9   83.67    4.55   1
   3   7  -9   90.03    5.38   1
   3   7  -9   73.21    5.05   1
   3  -7  -9   99.07    7.41   1
  -3  -7   9   74.97    5.40   1
   5  -7   9  718.30   28.67   1
   5   7  -9  721.84   26.22   1
   5   7  -9  716.00   25.39   1
  -5   7   9  718.43   29.90   1
   5  -7  -9  680.41   29.66   1
  -5  -7   9  701.29   27.02   1
   7   7  -9   29.84    4.01   1
   7  -7   9   22.87    5.29   1
   7  -7  -9   30.59    6.92   1
  -7  -7   9   32.62    5.91   1
   9  -7   9   29.36    6.45   1
   9  -7  -9   39.20    8.45   1
   1   9  -9  534.57   20.29   1
  -1   9   9  502.02   19.24   1
  -1   9   9  497.69   20.01   1
   1  -9   9  546.40   21.33   1
   1   9   9  525.52   19.01   1
  -1  -9   9  516.73   19.59   1
   1  -9  -9  520.68   20.78   1
  -3   9   9  148.15    9.59   1
   3   9  -9  135.46    6.99   1
   3  -9   9  121.22    8.94   1
   3   9  -9  136.79    7.12   1
  -3  -9  -9  130.09    6.23   1
  -3  -9   9  150.77    7.85   1
   3  -9  -9  141.08    9.46   1
   5   9  -9   28.59    3.34   1
   5   9  -9   55.09    4.76   1
   5  -9   9   57.43    7.21   1
  -5  -9   9   46.82    5.43   1
   5  -9  -9   38.67    6.75   1
   7  -9   9  169.64   12.44   1
  -7  -9   9  214.04   12.76   1
   7  -9  -9  185.09   14.07   1
   9  -9   9   73.87    9.57   1
   9  -9  -9   62.05   10.43   1
   1 -11   9  198.86   10.86   1
  -1  11   9  201.21    9.99   1
  -1 -11  -9  218.44    9.43   1
   1  11  -9  200.68    9.99   1
   1 -11  -9  196.18   10.50   1
  -1 -11   9  201.21   10.29   1
   3  11  -9  410.36   16.46   1
   3  11  -9  436.07   16.32   1
   3 -11   9  449.19   19.84   1
   3 -11  -9  436.50   20.19   1
  -3 -11   9  414.91   16.74   1
   5  11  -9  582.06   19.94   1
   5  11  -9  569.55   20.16   1
   5 -11   9  583.60   25.59   1
   5 -11  -9  538.34   26.36   1
  -5 -11   9  587.76   22.92   1
   7 -11   9   34.99    7.21   1
  -7 -11   9   50.14    6.66   1
   7 -11  -9   34.02    7.67   1
   9 -11   9  113.49   12.52   1
   9 -11  -9  147.80   15.87   1
   1  13  -9  220.05   10.92   1
  -1 -13  -9  216.17    9.91   1
  -1  13   9  203.40   10.23   1
   1 -13   9  212.27   11.98   1
  -1 -13   9  194.43   10.53   1
   1 -13  -9  209.79   11.57   1
   3  13  -9   31.89    3.72   1
   3 -13   9   38.64    5.85   1
   3  13  -9   30.79    3.35   1
   3 -13  -9   24.36    5.05   1
  -3 -13   9   28.96    3.97   1
   5 -13   9  198.48   12.96   1
  -5 -13   9  181.64    9.86   1
   5 -13  -9  161.42   13.07   1
   7 -13   9    4.12    4.36   1
   7 -13  -9   -2.45    4.39   1
   9 -13   9   25.24    7.26   1
   9 -13  -9   35.95    8.97   1
   1  15  -9 1047.25   37.96   1
   1 -15   9 1062.63   39.67   1
  -1 -15  -9 1116.30   37.57   1
  -1  15   9 1010.26   37.55   1
   1 -15  -9 1072.68   39.27   1
  -1 -15   9 1065.52   38.49   1
   3  15  -9   14.32    2.46   1
   3  15  -9   15.62    2.84   1
   3 -15   9   14.83    4.61   1
  -3 -15  -9   29.62    3.10   1
   3 -15  -9   18.85    5.01   1
  -3 -15   9   12.46    3.17   1
   5 -15   9  210.58   14.15   1
   5 -15  -9  199.04   15.00   1
  -5 -15   9  222.20   11.20   1
   7 -15   9   18.76    6.20   1
   7 -15  -9   21.55    7.09   1
   9 -15   9   28.91    7.92   1
   9 -15  -9   20.71    8.10   1
   1 -17   9  375.11   18.48   1
  -1 -17  -9  376.04   16.24   1
   1  17  -9  384.85   16.91   1
  -1 -17   9  362.94   16.92   1
   1 -17  -9  380.98   18.44   1
  -3 -17  -9  227.29    9.77   1
   3 -17   9  187.79   12.94   1
   3  17  -9  198.87    8.60   1
   3 -17  -9  210.92   13.71   1
  -3 -17   9  205.26   11.05   1
   5 -17   9    7.19    4.82   1
  -5 -17   9   14.01    3.67   1
   7 -17   9   10.92    6.01   1
   7 -17  -9    6.59    5.82   1
   9 -17   9   53.79   10.39   1
   9 -17  -9   50.11   10.49   1
  -1 -19  -9  140.29    9.30   1
   1  19  -9  134.91    9.21   1
   1 -19   9  133.93   10.47   1
  -1 -19   9  148.43    9.92   1
   1 -19  -9  152.56   10.82   1
  -3 -19  -9   24.82    3.63   1
   3  19  -9   25.57    2.94   1
   3 -19   9   20.66    5.69   1
  -3 -19   9   23.23    4.21   1
   3 -19  -9   21.22    5.96   1
   5 -19   9   -2.96    3.66   1
  -5 -19   9   -0.50    2.35   1
   5 -19  -9    2.73    4.60   1
   7 -19   9    9.56    5.98   1
   7 -19  -9   24.46    7.97   1
   1  21  -9  176.30   10.76   1
   1 -21   9  171.35   12.23   1
  -1 -21  -9  188.50   11.32   1
  -1 -21   9  187.86   11.84   1
   1 -21  -9  167.70   11.87   1
  -3 -21  -9   85.73    6.55   1
   3  21  -9   86.39    4.70   1
   3 -21   9   82.45   10.12   1
  -3 -21   9   81.41    7.82   1
   3 -21  -9   68.74    9.85   1
   5 -21   9  120.30   13.77   1
   5 -21  -9  113.16   13.50   1
   7 -21   9    3.44    5.68   1
   7 -21  -9   15.79    7.78   1
   1 -23   9   68.70    9.20   1
  -1 -23  -9   90.86    9.17   1
   1 -23  -9   88.22   10.16   1
  -1 -23   9   93.14    9.54   1
   3 -23   9   37.28    7.56   1
   3  23  -9   22.52    2.53   1
  -3 -23  -9   24.97    4.51   1
   3 -23  -9   30.80    6.94   1
  -3 -23   9   20.85    4.64   1
   5 -23   9    9.81    5.79   1
   5 -23  -9   17.05    6.62   1
   7 -23   9   -4.18    4.82   1
   7 -23  -9    2.87    6.62   1
   1 -25   9  285.18   17.27   1
  -1 -25  -9  277.40   15.57   1
  -1 -25   9  263.38   15.59   1
   1 -25  -9  266.27   17.09   1
   3 -25   9  183.90   14.76   1
  -3 -25   9  191.82   11.77   1
   3 -25  -9  205.47   15.82   1
   5 -25   9   53.13    9.97   1
   5 -25  -9   60.20   10.86   1
   7 -25   9    9.67    7.09   1
   7 -25  -9   43.09   10.87   1
  -1 -27  -9   40.14    7.66   1
   1 -27   9   33.66    7.58   1
  -1 -27   9   57.81    8.50   1
   1 -27  -9   37.49    7.89   1
   3 -27   9   57.50    9.86   1
   3 -27  -9   59.86   10.12   1
   5 -27   9   35.77    9.15   1
   5 -27  -9   47.27   10.57   1
   1 -29   9    4.04    5.40   1
   1 -29  -9   10.33    5.35   1
  -1 -29   9   13.26    5.51   1
   3 -29   9   60.95   10.67   1
   3 -29  -9   53.30   10.35   1
   5 -29   9   27.28    8.32   1
   5 -29  -9   22.84    8.77   1
   1 -31   9   54.53    9.87   1
  -1 -31   9   49.78    8.52   1
   1 -31  -9   75.96   11.59   1
   3 -31   9  137.75   15.99   1
   3 -31  -9  145.63   16.66   1
   1 -33   9   78.85   12.27   1
   1 -33  -9   80.64   12.07   1
   3 -33   9    1.29    6.36   1
   3 -33  -9   -1.35    6.05   1
   0   0 -10    5.22    1.73   1
   0   0  10    2.05    1.43   1
   2   0 -10 3529.73  112.13   1
   2   0 -10 3474.67  111.84   1
  -2   0  10 3478.61  112.08   1
   2   0  10 3448.86  111.28   1
   4   0  10    4.11    1.99   1
   4   0 -10    1.85    1.93   1
   4   0 -10   -0.21    2.03   1
  -4   0  10    4.05    2.52   1
   6   0  10  350.35   14.79   1
  -6   0  10  304.46   16.28   1
   6   0 -10  346.97   17.28   1
   6   0  10  347.18   15.24   1
   8   0 -10    2.27    3.85   1
   8   0  10   -0.85    2.35   1
  -8   0  10    2.61    4.11   1
  10   0 -10   20.10    5.65   1
   0   2 -10   35.08    3.53   1
   0  -2  10   26.77    3.22   1
   0  -2 -10   30.09    3.25   1
   0   2  10   24.89    3.05   1
   2   2 -10  505.24   19.71   1
  -2  -2 -10  515.35   19.13   1
   2   2 -10  533.56   19.79   1
   2  -2  10  517.67   19.89   1
  -2   2  10  504.59   20.19   1
   2  -2 -10  524.07   20.43   1
   2   2  10  535.92   19.11   1
   2  -2 -10  550.24   20.29   1
  -2  -2  10  548.11   20.03   1
   4   2 -10   16.69    3.44   1
  -4   2  10    6.07    2.93   1
   4   2 -10    8.65    2.60   1
   4  -2  10    6.61    2.48   1
   4   2  10    9.23    2.21   1
  -4  -2  10   13.03    3.29   1
   4  -2 -10    6.24    2.81   1
  -6   2  10  295.55   16.22   1
   6   2 -10  285.96   13.53   1
   6  -2  10  273.82   13.35   1
   6   2 -10  274.65   14.37   1
   6   2  10  271.11   11.45   1
  -6  -2  10  287.14   15.48   1
   6  -2 -10  276.10   15.30   1
   8   2 -10  108.41    9.86   1
   8  -2  10  108.07    8.02   1
  -8  -2  10  108.23   11.60   1
   8  -2 -10  102.28   10.81   1
  10  -2 -10    9.72    5.24   1
   0  -4 -10  677.75   23.60   1
   0  -4  10  644.81   23.93   1
   0   4  10  658.93   23.73   1
   0   4 -10  664.51   24.05   1
  -2  -4 -10 2711.10   88.96   1
   2   4 -10 2717.97   89.82   1
  -2   4  10 2817.86   91.11   1
   2  -4  10 2888.72   90.90   1
   2  -4 -10 2723.54   91.02   1
   2   4  10 2806.93   88.81   1
  -2  -4  10 2817.08   90.15   1
   4  -4  10  345.92   16.00   1
  -4   4  10  341.31   16.55   1
   4   4 -10  362.95   15.23   1
   4   4 -10  378.91   16.00   1
   4   4  10  370.34   13.38   1
  -4  -4  10  351.32   15.38   1
   4  -4 -10  394.08   17.73   1
   6  -4  10   29.24    4.83   1
   6   4 -10   27.46    4.84   1
   6   4 -10   26.44    4.10   1
  -6   4  10   24.67    5.78   1
  -6  -4  10   35.71    5.90   1
   6  -4 -10   26.57    5.72   1
   8   4 -10  228.26   12.71   1
   8  -4  10  239.32   13.43   1
  -8  -4  10  257.78   16.34   1
   8  -4 -10  254.49   15.92   1
  10  -4 -10   11.20    5.89   1
   0   6 -10  537.88   20.50   1
   0  -6  10  524.68   20.42   1
   0   6  10  551.69   20.13   1
  -2  -6 -10  101.43    5.43   1
   2   6 -10  104.56    6.29   1
  -2   6  10   96.66    7.06   1
   2  -6  10   98.41    6.82   1
  -2  -6  10   97.53    6.04   1
   2  -6 -10   97.50    6.93   1
   2   6  10  111.77    5.33   1
  -4   6  10  169.18   10.83   1
   4   6 -10  153.76    8.16   1
   4   6 -10  157.05    8.53   1
   4  -6  10  148.13    9.53   1
  -4  -6  10  160.04    9.14   1
   4  -6 -10  151.35   10.27   1
   6  -6  10  289.88   15.05   1
   6   6 -10  284.86   12.62   1
  -6   6  10  270.47   16.42   1
   6   6 -10  275.59   13.49   1
   6  -6 -10  310.12   17.22   1
  -6  -6  10  279.89   14.39   1
   8   6 -10   11.11    3.37   1
   8  -6  10    3.08    3.92   1
  -8  -6  10   18.14    5.51   1
   8  -6 -10    5.27    5.00   1
  10  -6  10    6.70    4.61   1
  10  -6 -10    1.83    5.27   1
   0  -8 -10   14.66    2.63   1
   0  -8  10   14.57    2.96   1
   0   8  10   21.49    3.17   1
   0   8 -10   25.69    3.79   1
   2   8 -10  460.11   17.76   1
   2  -8  10  461.76   19.30   1
  -2   8  10  473.57   19.37   1
  -2  -8  10  435.20   17.69   1
   2  -8 -10  446.23   19.27   1
   2   8  10  449.86   15.91   1
   4   8 -10  215.18   10.12   1
  -4   8  10  174.09   11.47   1
   4  -8  10  192.29   11.63   1
   4   8 -10  211.26    9.84   1
   4  -8 -10  195.84   12.64   1
  -4  -8  10  189.46    9.72   1
   6   8 -10  122.92    6.93   1
   6  -8  10  125.36    9.80   1
   6   8 -10  114.69    7.41   1
   6  -8 -10  116.45   11.86   1
  -6  -8  10  109.60    8.64   1
   8  -8  10    2.73    3.97   1
  -8  -8  10    5.11    4.38   1
   8  -8 -10   11.03    5.46   1
   0  10  10 2378.62   78.50   1
   0 -10 -10 2380.57   78.53   1
   0  10 -10 2314.09   79.31   1
   0 -10  10 2520.72   79.62   1
   2  10 -10  187.54    9.54   1
   2 -10  10  197.18   11.11   1
  -2  10  10  197.10   11.17   1
   2 -10 -10  186.99   10.92   1
  -2 -10  10  195.99    9.76   1
   4  10 -10  609.01   22.64   1
   4 -10  10  668.35   26.83   1
   4  10 -10  621.75   22.80   1
   4 -10 -10  587.06   26.87   1
  -4 -10  10  645.56   24.43   1
   6 -10  10   78.67    9.36   1
   6  10 -10   72.24    4.98   1
   6  10 -10   88.98    5.41   1
  -6 -10  10   78.70    7.65   1
   6 -10 -10   87.96   10.89   1
   8 -10  10  230.04   15.42   1
   8 -10 -10  224.65   16.99   1
   0 -12 -10   54.67    5.44   1
   0  12 -10   66.01    6.44   1
   0 -12  10   48.26    5.65   1
   2  12 -10    2.93    2.08   1
   2 -12  10    6.22    3.05   1
  -2 -12  10    4.20    2.15   1
   2 -12 -10    5.28    2.77   1
   4  12 -10   12.75    2.65   1
   4 -12  10    6.72    3.50   1
   4  12 -10    7.24    2.29   1
   4 -12 -10    8.67    4.12   1
  -4 -12  10    6.18    2.70   1
   6 -12  10  173.12   13.07   1
   6 -12 -10  180.55   13.99   1
  -6 -12  10  158.27   10.13   1
   8 -12  10   25.68    6.86   1
   8 -12 -10   10.28    6.04   1
   0 -14 -10  127.74    8.29   1
   0 -14  10  135.53    9.04   1
   2 -14  10   57.55    7.17   1
   2  14 -10   65.89    6.05   1
  -2 -14 -10   62.81    4.76   1
   2 -14 -10   65.46    7.52   1
  -2 -14  10   65.35    6.17   1
   4 -14  10  387.92   19.92   1
   4  14 -10  381.23   14.91   1
   4 -14 -10  436.13   21.27   1
  -4 -14  10  378.97   16.26   1
   6 -14  10   44.31    7.78   1
   6 -14 -10   36.87    7.71   1
  -6 -14  10   50.54    6.16   1
   8 -14  10   26.30    7.04   1
   8 -14 -10   13.83    6.83   1
   0 -16  10  184.42   11.17   1
   0 -16 -10  196.74   10.96   1
  -2 -16 -10  400.33   15.86   1
   2  16 -10  387.38   16.79   1
   2 -16  10  396.04   19.53   1
   2 -16 -10  411.76   19.84   1
  -2 -16  10  374.91   16.97   1
   4  16 -10  166.98    7.42   1
   4 -16  10  190.85   12.92   1
  -4 -16 -10  166.19    7.53   1
   4  16 -10  169.51    7.66   1
  -4 -16  10  189.42   10.07   1
   4 -16 -10  144.21   12.27   1
   6 -16  10   12.45    5.08   1
   6 -16 -10    7.75    5.26   1
  -6 -16  10   15.75    4.07   1
   8 -16  10  134.74   14.27   1
   8 -16 -10  127.46   15.41   1
   0 -18  10  260.11   14.48   1
   0 -18 -10  273.38   14.00   1
   2  18 -10  110.28    7.76   1
   2 -18  10  110.61   10.77   1
  -2 -18 -10  102.11    7.11   1
   2 -18 -10  103.72   10.57   1
  -2 -18  10  114.27    8.16   1
   4  18 -10  288.35   10.75   1
  -4 -18 -10  296.76   11.81   1
   4 -18  10  328.55   18.45   1
   4 -18 -10  309.92   18.82   1
  -4 -18  10  283.50   13.84   1
   6 -18  10    0.06    4.41   1
   6 -18 -10   -0.48    4.36   1
   8 -18  10   42.65    9.03   1
   8 -18 -10   47.55   10.15   1
   0 -20  10   10.38    4.18   1
   0 -20 -10    4.83    3.62   1
   2  20 -10    7.06    3.10   1
   2 -20  10   11.12    4.56   1
  -2 -20 -10    8.96    3.15   1
   2 -20 -10    0.49    3.72   1
  -2 -20  10    5.38    3.30   1
   4 -20  10   52.19    8.55   1
  -4 -20  10   62.55    6.79   1
   4 -20 -10   62.91   10.22   1
   6 -20  10   10.73    5.53   1
   6 -20 -10   12.20    6.26   1
   8 -20  10   19.76    7.23   1
   8 -20 -10   20.72    7.97   1
   0 -22  10   -0.19    3.16   1
   0 -22 -10    2.06    3.61   1
  -2 -22 -10   59.42    6.86   1
   2 -22  10   64.42    9.24   1
  -2 -22  10   56.48    7.13   1
   2 -22 -10   62.51    8.85   1
   4 -22  10  118.64   12.95   1
  -4 -22  10  132.43    9.13   1
   4 -22 -10  132.52   14.11   1
   6 -22  10    5.77    5.51   1
   6 -22 -10    0.60    5.37   1
   0 -24  10    2.47    3.78   1
   0 -24 -10   -0.03    3.81   1
   2 -24  10  398.05   21.95   1
  -2 -24 -10  396.80   18.68   1
   2 -24 -10  418.72   22.75   1
  -2 -24  10  397.32   19.23   1
   4 -24  10   75.98   10.78   1
   4 -24 -10   49.94    9.39   1
   6 -24  10   34.56    8.78   1
   6 -24 -10   34.12    9.21   1
   0 -26  10   99.82   11.11   1
   0 -26 -10   87.93   10.49   1
   2 -26  10   14.36    6.22   1
   2 -26 -10   10.36    5.85   1
  -2 -26  10   16.36    5.11   1
   4 -26  10    6.66    5.49   1
   4 -26 -10    2.90    5.36   1
   6 -26  10   70.94   12.30   1
   6 -26 -10   57.40   11.59   1
   0 -28  10   16.93    5.82   1
   0 -28 -10    8.60    5.30   1
   2 -28  10   92.21   12.38   1
   2 -28 -10   81.19   11.78   1
  -2 -28  10   89.34   10.14   1
   4 -28  10   14.37    6.56   1
   4 -28 -10   14.33    7.17   1
   6 -28  10   49.25   11.00   1
   6 -28 -10   54.66   11.94   1
   0 -30 -10   -0.35    4.34   1
   0 -30  10   -2.80    4.24   1
   2 -30  10   28.20    7.99   1
   2 -30 -10   46.76    9.83   1
   4 -30  10  177.11   18.61   1
   4 -30 -10  172.49   18.87   1
   0 -32  10   12.84    6.34   1
   2 -32  10   26.13    7.85   1
   2 -32 -10   28.58    8.71   1
   0 -34  10   70.50   11.21   1
   1   1 -11 1769.56   59.25   1
  -1  -1 -11 1685.28   57.03   1
   1  -1  11 1847.70   59.32   1
  -1   1  11 1717.77   57.76   1
  -1  -1  11 1805.26   57.77   1
   1  -1 -11 1784.19   59.32   1
   1   1  11 1776.96   58.90   1
   3   1 -11  707.26   27.25   1
  -3   1  11  725.66   28.37   1
   3  -1  11  769.37   27.21   1
   3   1 -11  754.01   28.03   1
   3   1  11  760.17   26.62   1
   3  -1 -11  756.39   28.39   1
  -3  -1  11  779.84   28.24   1
   5  -1  11   51.41    5.33   1
   5   1 -11   50.20    6.30   1
  -5  -1  11   41.51    5.98   1
   5  -1 -11   50.76    6.71   1
   5   1  11   49.23    4.72   1
   7  -1  11  136.85    8.50   1
  -7   1  11  150.06   12.01   1
   7   1 -11  112.35    9.50   1
  -7  -1  11  130.15   12.21   1
   7  -1 -11  142.12   10.74   1
   7   1  11  129.19    7.46   1
   9  -1  11   40.06    5.02   1
   9   1 -11   39.22    6.89   1
   9  -1 -11   48.44    8.02   1
   1  -3  11  876.55   30.75   1
   1   3 -11  882.93   30.56   1
  -1   3  11  847.65   30.44   1
   1   3  11  868.69   30.07   1
   1  -3 -11  847.57   30.62   1
  -1  -3  11  854.44   30.26   1
   3  -3  11  519.98   20.54   1
  -3   3  11  520.75   21.25   1
   3   3 -11  508.81   19.95   1
   3   3 -11  511.47   20.36   1
   3   3  11  525.44   18.81   1
   3  -3 -11  530.12   21.52   1
  -3  -3  11  508.22   20.37   1
   5   3 -11   35.85    4.60   1
   5   3 -11   30.76    4.88   1
   5  -3  11   25.63    4.31   1
  -5   3  11   26.26    5.15   1
   5  -3 -11   33.33    5.96   1
  -5  -3  11   32.56    5.17   1
   5   3  11   31.62    3.29   1
   7  -3  11   77.40    7.64   1
  -7   3  11   74.25    9.63   1
   7   3 -11   79.38    8.10   1
  -7  -3  11   72.66    8.92   1
   7  -3 -11   76.65    9.34   1
   9  -3  11   69.07    7.44   1
   9   3 -11   60.81    7.54   1
  -9  -3  11   67.95   10.43   1
   9  -3 -11   57.93    9.12   1
   1   5 -11  198.46    9.46   1
   1  -5  11  177.37    9.38   1
  -1   5  11  197.11    9.88   1
   1  -5 -11  181.29    9.37   1
  -1  -5  11  190.78    9.59   1
   1   5  11  184.32    8.65   1
  -3   5  11   38.11    5.22   1
   3   5 -11   33.09    4.15   1
   3  -5  11   35.40    4.70   1
   3   5 -11   28.78    3.82   1
   3   5  11   37.79    3.07   1
   3  -5 -11   25.65    4.52   1
  -3  -5  11   40.24    4.64   1
   5   5 -11   25.80    4.36   1
   5   5 -11   27.72    4.03   1
  -5   5  11   20.81    4.95   1
   5  -5  11   20.14    4.39   1
   5  -5 -11   25.07    5.33   1
  -5  -5  11   29.34    4.77   1
  -7   5  11    1.72    4.18   1
   7   5 -11    4.75    3.17   1
   7  -5  11    5.00    3.63   1
   7  -5 -11   -3.48    3.44   1
  -7  -5  11   -0.08    3.23   1
   9  -5  11   54.85    7.43   1
   9  -5 -11   46.66    8.76   1
   1  -7  11  249.82   12.02   1
  -1   7  11  267.47   12.30   1
   1   7 -11  239.51   11.21   1
   1  -7 -11  240.09   11.62   1
  -1  -7  11  247.47   11.70   1
   1   7  11  245.10   10.54   1
   3  -7  11  387.93   17.11   1
  -3   7  11  396.03   17.66   1
   3   7 -11  372.74   15.26   1
   3   7 -11  359.51   15.20   1
   3  -7 -11  378.14   17.55   1
  -3  -7  11  361.24   15.73   1
   3   7  11  370.15   12.98   1
   5   7 -11  114.56    7.71   1
  -5   7  11  123.06   10.05   1
   5   7 -11  117.05    7.37   1
   5  -7  11  126.93    9.31   1
  -5  -7  11  121.38    8.47   1
   5  -7 -11  130.19   10.27   1
   7  -7  11   48.52    7.14   1
   7   7 -11   36.79    5.06   1
   7  -7 -11   50.26    8.41   1
  -7  -7  11   71.97    8.49   1
   9  -7  11   63.27    8.64   1
   9  -7 -11   50.26    9.30   1
   1   9 -11  301.90   13.73   1
   1  -9  11  332.56   14.63   1
  -1   9  11  300.53   13.86   1
  -1  -9  11  301.38   13.55   1
   1   9  11  295.43   12.56   1
   1  -9 -11  317.81   14.20   1
  -3   9  11  251.74   13.70   1
   3   9 -11  243.71   11.35   1
   3  -9  11  268.22   13.72   1
   3   9 -11  257.37   11.74   1
  -3  -9  11  253.20   11.92   1
   3  -9 -11  277.41   14.43   1
  -5   9  11   15.12    4.94   1
   5   9 -11   17.62    3.29   1
   5   9 -11   18.54    3.53   1
   5  -9  11   21.45    5.25   1
   5  -9 -11   21.09    5.49   1
  -5  -9  11   21.69    4.21   1
   7   9 -11   18.93    3.43   1
   7  -9  11   27.20    5.95   1
   7  -9 -11   14.06    5.84   1
  -7  -9  11   21.19    5.07   1
   9  -9  11   76.95    9.81   1
   9  -9 -11   76.16   11.45   1
   1 -11  11  166.47    9.84   1
  -1 -11 -11  159.03    8.06   1
   1  11 -11  153.34    8.96   1
  -1  11  11  163.48    9.59   1
   1 -11 -11  156.07    9.34   1
  -1 -11  11  159.86    9.06   1
   3  11 -11  139.65    7.41   1
   3  11 -11  127.11    7.77   1
   3 -11  11  135.93    9.91   1
  -3  11  11  151.03   10.29   1
   3 -11 -11  153.12   10.36   1
  -3 -11  11  141.84    8.39   1
   5 -11  11  229.32   14.04   1
   5  11 -11  220.08   10.45   1
   5  11 -11  222.03   10.20   1
   5 -11 -11  215.17   14.93   1
  -5 -11  11  214.62   11.65   1
   7 -11  11   16.53    5.39   1
  -7 -11  11    3.92    3.85   1
   7 -11 -11   11.17    5.24   1
   9 -11  11   -1.70    4.62   1
   9 -11 -11    2.46    5.82   1
  -1 -13 -11  129.54    7.48   1
   1  13 -11  124.36    8.01   1
   1 -13  11  118.27    8.69   1
   1 -13 -11  104.03    8.07   1
  -1 -13  11  128.27    8.42   1
   3 -13  11   17.76    4.76   1
   3  13 -11   13.16    2.65   1
   3  13 -11   16.21    3.16   1
  -3 -13  11   15.52    3.35   1
   3 -13 -11   11.48    4.27   1
   5  13 -11  790.06   28.09   1
   5 -13  11  813.83   34.42   1
   5  13 -11  865.61   28.52   1
  -5 -13  11  849.47   31.67   1
   5 -13 -11  787.68   35.44   1
   7 -13  11   32.64    7.33   1
   7 -13 -11   36.67    8.21   1
   9 -13  11   76.60   10.83   1
   9 -13 -11   95.32   13.40   1
  -1 -15 -11  344.41   15.13   1
   1 -15  11  345.85   17.01   1
   1  15 -11  336.78   15.77   1
  -1 -15  11  358.52   16.45   1
   1 -15 -11  338.64   16.49   1
   3 -15  11    6.28    3.74   1
   3  15 -11    7.82    2.64   1
  -3 -15 -11   14.00    2.48   1
   3 -15 -11    6.15    4.04   1
  -3 -15  11    6.44    2.80   1
   5  15 -11   21.71    2.34   1
   5 -15  11   21.41    6.29   1
  -5 -15  11   22.00    4.39   1
   5 -15 -11   36.30    7.68   1
   7 -15  11   64.69    9.75   1
   7 -15 -11   62.81   10.58   1
   9 -15  11   69.29   10.96   1
   9 -15 -11   61.76   11.30   1
   1 -17  11   90.79    9.10   1
  -1 -17 -11   83.54    6.94   1
   1  17 -11   83.79    7.96   1
   1 -17 -11   81.17    8.53   1
  -1 -17  11   95.88    8.66   1
  -3 -17 -11  287.60   12.30   1
   3  17 -11  282.23   13.14   1
   3 -17  11  331.98   17.68   1
  -3 -17  11  286.74   14.01   1
   3 -17 -11  290.74   17.15   1
   5 -17  11  146.28   13.86   1
   5 -17 -11  149.03   14.94   1
  -5 -17  11  172.20   10.19   1
   7 -17  11    1.66    4.97   1
   7 -17 -11   -2.02    4.74   1
   1 -19  11    2.77    3.70   1
   1  19 -11    3.78    3.13   1
  -1 -19 -11    7.99    3.30   1
  -1 -19  11   12.80    3.83   1
   1 -19 -11   -1.44    2.80   1
   3 -19  11   67.24    9.19   1
  -3 -19 -11   79.86    6.11   1
   3 -19 -11   75.45    9.85   1
  -3 -19  11   84.84    7.97   1
   5 -19  11   57.83    9.48   1
  -5 -19  11   54.43    6.41   1
   5 -19 -11   46.35    9.36   1
   7 -19  11   98.99   12.75   1
   7 -19 -11   83.93   12.71   1
  -1 -21 -11  222.95   12.87   1
   1 -21  11  217.02   14.18   1
  -1 -21  11  214.92   13.23   1
   1 -21 -11  236.95   14.68   1
   3 -21  11   15.97    5.77   1
  -3 -21 -11   31.33    4.62   1
   3 -21 -11   35.54    7.71   1
  -3 -21  11   30.95    5.21   1
   5 -21  11   15.54    6.28   1
   5 -21 -11   12.86    6.29   1
   7 -21  11  168.77   17.15   1
   7 -21 -11  152.92   17.25   1
  -1 -23 -11  206.62   12.81   1
   1 -23  11  200.25   14.46   1
   1 -23 -11  222.36   14.41   1
  -1 -23  11  190.58   12.59   1
   3 -23  11   21.71    6.43   1
  -3 -23  11   28.54    5.42   1
   3 -23 -11   25.26    7.00   1
   5 -23  11    0.97    4.83   1
   5 -23 -11   19.35    6.65   1
   7 -23  11   98.13   13.55   1
   7 -23 -11  113.78   15.85   1
   1 -25  11   51.25    8.67   1
  -1 -25 -11   42.36    6.98   1
  -1 -25  11   36.68    6.98   1
   1 -25 -11   43.81    8.32   1
   3 -25  11    2.00    5.07   1
   3 -25 -11   -4.03    4.03   1
  -3 -25  11    2.37    3.67   1
   5 -25  11   30.61    8.42   1
   5 -25 -11   30.20    8.26   1
  -1 -27 -11  116.19   11.68   1
   1 -27  11  106.41   12.01   1
   1 -27 -11   88.94   11.29   1
  -1 -27  11  108.63   11.18   1
   3 -27  11   40.16    8.76   1
   3 -27 -11   52.49    9.84   1
   5 -27  11   73.01   11.99   1
   5 -27 -11   86.57   13.41   1
   1 -29  11   25.48    6.99   1
  -1 -29  11   30.95    7.26   1
   1 -29 -11   43.45    8.47   1
   3 -29  11   33.68    8.45   1
   3 -29 -11   52.74   10.51   1
   5 -29  11   61.17   11.43   1
   5 -29 -11   66.67   12.78   1
   1 -31  11   17.30    6.91   1
   1 -31 -11   15.43    6.63   1
  -1 -31  11   15.97    6.12   1
   3 -31  11   18.91    7.93   1
   3 -31 -11   49.07   10.58   1
   1 -33  11   39.54    9.19   1
   1 -33 -11   44.40    9.35   1
   0   0  12   18.77    3.00   1
   2   0 -12   12.26    2.74   1
  -2   0  12   11.07    2.82   1
   2   0  12   10.57    2.57   1
   4   0 -12   80.18    7.82   1
  -4   0  12  104.24    7.89   1
   4   0  12   98.25    6.35   1
  -6   0  12   -3.41    2.54   1
   6   0  12   -0.65    1.90   1
   6   0 -12    1.81    3.28   1
  -8   0  12   74.07   10.15   1
   8   0  12   67.22    6.15   1
   8   0 -12   60.89    8.29   1
  10   0 -12   -3.12    4.40   1
   0   2  12  844.78   30.79   1
   0  -2  12  904.53   31.09   1
   2   2 -12  875.98   30.73   1
   2  -2  12  880.61   30.60   1
   2   2 -12  842.69   30.48   1
  -2   2  12  824.36   29.84   1
   2   2  12  868.54   29.84   1
  -2  -2  12  787.17   29.27   1
   2  -2 -12  794.85   30.87   1
  -4   2  12   42.84    5.93   1
   4   2 -12   67.63    6.24   1
   4  -2  12   54.48    5.66   1
   4   2 -12   57.95    6.34   1
   4  -2 -12   42.81    6.01   1
   4   2  12   54.30    4.40   1
  -4  -2  12   57.56    6.23   1
   6   2 -12  125.45    9.66   1
  -6   2  12  149.85   11.31   1
   6  -2  12  144.09    8.82   1
   6  -2 -12  128.00   10.30   1
   6   2  12  138.27    7.25   1
   6   2  12  119.90    7.43   1
  -6  -2  12  133.57   10.23   1
  -8   2  12   21.64    6.49   1
   8  -2  12   15.22    4.16   1
   8   2 -12   15.34    4.82   1
  -8  -2  12   17.60    6.06   1
   8  -2 -12   11.16    5.13   1
  10  -2 -12   -2.43    4.85   1
   0  -4  12   96.90    6.44   1
   0   4  12  114.04    6.62   1
   2   4 -12 1435.94   48.54   1
  -2   4  12 1487.69   51.69   1
   2  -4  12 1473.66   49.29   1
   2  -4 -12 1430.88   49.58   1
  -2  -4  12 1502.26   50.84   1
   2   4  12 1393.63   47.45   1
  -4   4  12   64.56    7.15   1
   4  -4  12   61.00    6.39   1
   4   4 -12   64.72    6.58   1
   4   4 -12   69.32    6.21   1
   4   4  12   63.81    4.32   1
  -4  -4  12   51.53    5.96   1
   4  -4 -12   61.18    7.07   1
  -6   4  12  170.10   12.45   1
   6  -4  12  156.95   10.19   1
   6   4 -12  161.62   10.42   1
   6   4  12  165.11    6.98   1
   6   4  12  162.97    6.75   1
   6  -4 -12  165.85   12.06   1
  -6  -4  12  159.65   11.05   1
   8  -4  12   16.24    4.80   1
   8   4 -12   15.80    4.52   1
   8  -4 -12   11.07    5.63   1
  -8  -4  12   23.01    6.17   1
  10  -4 -12  102.79   12.36   1
   0   6  12  185.11    9.29   1
   0  -6  12  188.25    9.66   1
   2  -6  12   21.20    3.79   1
  -2   6  12   28.36    4.34   1
   2   6 -12   28.64    3.73   1
   2   6  12   26.19    3.10   1
  -2  -6  12   23.70    3.59   1
   2  -6 -12   25.76    4.33   1
   4   6 -12 1171.82   40.90   1
   4   6 -12 1179.08   41.54   1
  -4   6  12 1240.70   43.82   1
   4  -6  12 1212.53   42.78   1
   4  -6 -12 1146.38   43.87   1
  -4  -6  12 1094.97   41.16   1
   4   6  12 1175.32   38.00   1
  -6   6  12   51.03    8.17   1
   6   6 -12   64.83    6.91   1
   6  -6  12   56.47    7.13   1
  -6  -6  12   56.67    7.25   1
   6  -6 -12   63.71    8.77   1
   8  -6  12    5.91    4.31   1
   8   6 -12   14.88    4.12   1
   8  -6 -12   14.84    5.98   1
  -8  -6  12    6.92    4.50   1
   0  -8 -12  833.07   29.43   1
   0  -8  12  790.71   30.18   1
   0   8  12  840.07   29.77   1
   2   8 -12 1075.65   37.09   1
   2  -8  12 1034.01   38.36   1
  -2   8  12 1033.24   37.57   1
   2  -8 -12 1075.61   38.79   1
  -2  -8  12 1003.61   36.12   1
   2   8  12 1033.25   35.27   1
   4   8 -12  665.45   25.01   1
  -4   8  12  645.05   27.26   1
   4   8 -12  643.79   24.55   1
   4  -8  12  642.93   26.90   1
   4  -8 -12  679.94   28.30   1
  -4  -8  12  624.75   24.64   1
   6  -8  12   24.53    5.38   1
  -6   8  12   30.29    6.53   1
   6   8 -12   20.58    4.09   1
   6  -8 -12   20.40    5.72   1
   8  -8  12    7.37    4.61   1
   8   8 -12   10.83    3.31   1
   8  -8 -12   12.53    6.15   1
  -8  -8  12    3.17    4.12   1
   0  10  12  490.89   19.99   1
   0 -10 -12  518.71   20.14   1
   0 -10  12  516.44   20.94   1
  -2  10  12   12.13    3.45   1
   2 -10  12   15.43    3.81   1
   2  10 -12   20.01    3.60   1
  -2 -10  12   10.67    2.98   1
   2  10  12   15.17    2.31   1
   2 -10 -12   12.46    3.48   1
   4 -10  12  311.96   15.88   1
  -4  10  12  266.87   15.60   1
   4  10 -12  276.73   12.69   1
   4  10 -12  278.71   12.80   1
  -4 -10  12  287.17   13.51   1
   4 -10 -12  273.70   15.96   1
   6  10 -12   64.08    5.98   1
   6 -10  12   65.55    8.40   1
  -6 -10  12   69.29    7.61   1
   6 -10 -12   76.68   10.13   1
   8 -10  12   37.65    7.46   1
   8 -10 -12   29.48    7.85   1
   0  12  12  651.78   24.90   1
   0 -12  12  673.77   26.21   1
   0 -12 -12  637.26   24.99   1
   2 -12  12   31.58    5.26   1
  -2  12  12   44.79    6.00   1
   2  12 -12   38.79    4.95   1
   2 -12 -12   38.92    5.97   1
  -2 -12  12   45.57    5.29   1
   4  12 -12  184.84    9.53   1
   4 -12  12  189.46   12.27   1
   4  12 -12  172.12    9.14   1
  -4 -12  12  179.85   10.30   1
   4 -12 -12  181.70   13.16   1
   6  12 -12   37.21    4.07   1
   6 -12  12   34.81    7.04   1
  -6 -12  12   48.85    6.58   1
   6 -12 -12   29.45    7.12   1
   8 -12  12   46.49    8.35   1
   8 -12 -12   60.24   10.59   1
   0 -14  12   68.64    7.29   1
   0 -14 -12   70.62    6.89   1
   2 -14  12   56.33    7.17   1
   2  14 -12   76.42    6.96   1
  -2 -14 -12   69.37    5.14   1
  -2 -14  12   65.29    6.57   1
   2 -14 -12   66.93    7.82   1
   4 -14  12   62.84    8.51   1
   4  14 -12   46.59    5.08   1
   4  14 -12   61.70    4.89   1
   4 -14 -12   62.67    9.01   1
  -4 -14  12   65.84    6.68   1
   6 -14  12   33.90    7.02   1
   6 -14 -12   38.99    8.12   1
  -6 -14  12   36.97    5.75   1
   8 -14  12    0.19    4.40   1
   8 -14 -12   -4.05    5.20   1
   0 -16 -12  124.45    8.79   1
   0 -16  12  120.38    9.21   1
  -2 -16 -12  148.39    8.50   1
   2 -16  12  168.80   11.82   1
   2  16 -12  159.97    9.62   1
   2 -16 -12  148.27   11.03   1
  -2 -16  12  157.42    9.73   1
   4  16 -12   36.30    4.42   1
   4 -16  12   33.36    6.70   1
   4  16 -12   42.41    4.31   1
  -4 -16  12   44.41    5.73   1
   4 -16 -12   31.23    7.18   1
   6 -16  12  406.05   22.32   1
   6 -16 -12  385.96   23.44   1
  -6 -16  12  390.72   18.28   1
   8 -16  12   13.52    6.43   1
   8 -16 -12    5.34    6.42   1
   0 -18 -12  109.40    8.74   1
   0 -18  12  119.99    9.56   1
   2 -18  12   58.83    8.37   1
   2  18 -12   70.96    7.15   1
  -2 -18 -12   68.64    6.48   1
  -2 -18  12   66.26    7.22   1
   2 -18 -12   69.19    8.99   1
   4 -18  12   65.06    9.38   1
  -4 -18 -12   68.98    5.07   1
   4  18 -12   62.89    4.66   1
  -4 -18  12   66.39    7.17   1
   4 -18 -12   53.65    8.91   1
   6 -18  12   44.56    8.45   1
   6 -18 -12   62.89   10.86   1
   8 -18  12   12.09    6.27   1
   8 -18 -12   12.52    7.04   1
   0 -20  12   15.19    4.53   1
   0 -20 -12   28.88    5.64   1
  -2 -20 -12  226.77   12.20   1
   2 -20  12  254.54   15.40   1
  -2 -20  12  235.66   13.26   1
   2 -20 -12  197.90   14.54   1
   4  20 -12   16.46    2.59   1
   4 -20  12   13.63    5.73   1
  -4 -20  12   15.25    4.32   1
   4 -20 -12    8.59    5.41   1
   6 -20  12   44.73    8.95   1
   6 -20 -12   42.97    9.72   1
   8 -20  12   39.66    9.33   1
   8 -20 -12   50.40   10.89   1
   0 -22  12   18.18    5.18   1
   0 -22 -12   16.59    5.00   1
  -2 -22 -12   30.06    5.35   1
   2 -22  12   20.17    5.95   1
  -2 -22  12   22.56    5.24   1
   2 -22 -12   16.28    6.03   1
   4 -22  12    0.56    5.08   1
   4 -22 -12    4.36    4.99   1
  -4 -22  12   10.14    4.00   1
   6 -22  12   45.57    9.74   1
   6 -22 -12   14.05    7.06   1
   0 -24 -12   -2.17    3.47   1
   0 -24  12   -2.22    3.80   1
   2 -24  12  486.25   25.05   1
  -2 -24 -12  507.05   22.70   1
  -2 -24  12  525.78   23.63   1
   2 -24 -12  473.06   24.84   1
   4 -24  12   19.89    7.31   1
   4 -24 -12   29.95    8.26   1
   6 -24  12   -0.99    5.20   1
   6 -24 -12    2.65    5.90   1
   0 -26  12  537.50   26.32   1
   0 -26 -12  550.25   26.26   1
   2 -26  12   16.56    6.45   1
  -2 -26  12   13.23    5.18   1
   2 -26 -12   12.21    6.34   1
   4 -26  12    6.49    5.95   1
   4 -26 -12    3.35    5.57   1
   6 -26  12   18.85    8.09   1
   6 -26 -12   10.24    7.44   1
   0 -28  12   16.80    6.15   1
   0 -28 -12   16.73    5.77   1
   2 -28  12   91.86   12.38   1
   2 -28 -12   98.54   12.57   1
  -2 -28  12  109.87   11.55   1
   4 -28  12   11.43    7.45   1
   4 -28 -12   13.57    6.88   1
   0 -30  12   52.74    9.18   1
   0 -30 -12   52.83    9.08   1
   2 -30  12   23.70    7.72   1
   2 -30 -12   33.12    8.60   1
   4 -30  12   12.34    7.41   1
   4 -30 -12   10.38    7.24   1
   0 -32  12   28.33    7.85   1
   2 -32  12  105.71   14.11   1
   2 -32 -12  105.92   14.52   1
   0 -34  12   51.71    9.86   1
  -1   1  13 3407.06  105.59   1
   1  -1  13 3068.91   99.96   1
   1   1  13 3104.29   99.78   1
  -1  -1  13 3088.77  105.06   1
   3   1 -13  815.13   30.10   1
   3  -1  13  756.82   28.87   1
  -3   1  13  735.13   28.41   1
  -3  -1  13  729.40   28.16   1
   3  -1 -13  785.78   30.25   1
   3   1  13  833.54   28.70   1
   5   1 -13   18.18    4.35   1
   5  -1  13   13.88    3.45   1
  -5   1  13   16.86    4.28   1
   5  -1 -13   16.09    4.54   1
  -5  -1  13   14.14    4.21   1
   5   1  13   17.78    3.26   1
   7   1 -13   13.85    4.95   1
   7  -1  13   11.08    3.44   1
  -7   1  13    2.69    4.00   1
   7   1  13    9.09    2.83   1
   7  -1 -13    3.61    4.15   1
  -7  -1  13   13.39    4.82   1
   9   1 -13   10.59    5.05   1
   9  -1 -13    2.91    4.66   1
  -9  -1  13    1.08    4.89   1
   1  -3  13  328.53   14.34   1
  -1   3  13  376.16   15.06   1
   1   3  13  324.55   13.66   1
  -1  -3  13  298.07   14.18   1
   3   3 -13  257.67   12.52   1
  -3   3  13  259.27   13.10   1
   3  -3  13  252.95   12.39   1
   3  -3 -13  277.78   13.58   1
   3   3  13  239.77   10.91   1
  -3  -3  13  219.77   11.80   1
   5  -3  13   23.27    4.36   1
  -5   3  13   33.44    6.00   1
   5   3 -13   22.66    4.65   1
  -5  -3  13   35.22    5.69   1
   5  -3 -13   29.07    5.52   1
   5   3  13   33.69    3.70   1
  -7   3  13   29.34    6.72   1
   7  -3  13   46.27    6.06   1
   7   3 -13   37.43    6.28   1
   7   3  13   41.50    3.52   1
   7  -3 -13   29.47    6.69   1
  -7  -3  13   39.10    6.95   1
   9   3 -13   18.66    5.31   1
   9  -3  13   23.96    5.05   1
  -9  -3  13   20.40    6.73   1
   9  -3 -13   15.50    6.14   1
  -1   5  13  351.04   15.52   1
   1  -5  13  313.89   14.57   1
   1   5  13  340.38   13.79   1
   1  -5 -13  331.94   14.42   1
  -1  -5  13  356.75   15.25   1
  -3   5  13  265.81   13.42   1
   3   5 -13  255.94   11.75   1
   3  -5  13  240.98   12.48   1
   3   5 -13  234.98   11.71   1
   3  -5 -13  226.17   12.78   1
   3   5  13  241.06   10.28   1
  -3  -5  13  223.74   11.67   1
   5   5 -13   47.20    5.41   1
   5  -5  13   42.39    5.78   1
   5   5 -13   36.49    5.38   1
  -5   5  13   42.12    6.67   1
   5  -5 -13   35.96    6.49   1
   5   5  13   48.50    3.43   1
  -5  -5  13   42.80    5.95   1
   5   5  13   44.69    3.44   1
   7  -5  13   30.67    5.64   1
  -7   5  13   42.87    7.81   1
   7   5 -13   37.01    5.96   1
  -7  -5  13   43.75    7.01   1
   7  -5 -13   42.65    7.88   1
   9   5 -13   71.04    7.70   1
   9  -5  13   67.31    8.11   1
   9  -5 -13   85.57   11.39   1
  -1   7  13   15.31    3.24   1
   1  -7  13   16.93    3.48   1
   1  -7 -13   24.10    3.78   1
  -1  -7  13   12.54    2.97   1
   1   7  13   18.38    3.04   1
   3   7 -13  850.27   30.47   1
  -3   7  13  912.84   33.73   1
   3   7 -13  819.54   30.36   1
   3  -7  13  862.98   32.20   1
   3   7  13  835.77   28.29   1
   3  -7 -13  799.85   32.55   1
  -3  -7  13  812.87   31.43   1
   5   7 -13  187.32   10.06   1
   5  -7  13  188.49   11.70   1
  -5   7  13  189.61   13.03   1
   5   7 -13  190.21   10.63   1
  -5  -7  13  194.54   11.48   1
   5  -7 -13  178.49   13.03   1
  -7   7  13   30.07    7.82   1
   7   7 -13   60.11    6.71   1
   7  -7  13   40.94    6.91   1
   7  -7 -13   63.61    9.79   1
  -7  -7  13   61.17    7.98   1
   9  -7  13  182.20   13.08   1
   9  -7 -13  184.50   17.21   1
   1  -9  13   65.61    6.81   1
  -1   9  13   72.73    6.86   1
   1   9  13   70.80    5.32   1
  -1  -9  13   70.87    6.56   1
   1  -9 -13   74.09    6.98   1
  -3   9  13  423.06   18.95   1
   3   9 -13  380.42   16.02   1
   3   9 -13  390.50   15.77   1
   3  -9  13  358.09   17.46   1
  -3  -9  13  355.07   16.54   1
   3  -9 -13  342.94   17.84   1
   3   9  13  369.87   13.08   1
  -5   9  13  107.48   11.42   1
   5   9 -13  103.14    7.31   1
   5  -9  13   98.06    9.80   1
   5   9 -13  103.33    7.32   1
  -5  -9  13  113.78    8.48   1
   5  -9 -13  109.51   11.58   1
   7  -9  13   44.19    7.36   1
   7   9 -13   37.72    5.07   1
  -7  -9  13   36.25    6.48   1
   7  -9 -13   20.49    6.91   1
   9  -9  13    4.27    4.98   1
   9  -9 -13    8.61    5.98   1
  -1 -11 -13  136.94    7.67   1
   1 -11  13  155.23    9.65   1
  -1  11  13  137.91    9.05   1
   1  11  13  129.02    7.60   1
  -1 -11  13  138.04    8.68   1
   1 -11 -13  139.21    9.03   1
   3  11 -13  193.15    9.90   1
   3 -11  13  172.58   11.35   1
  -3  11  13  183.48   11.88   1
   3  11 -13  172.36    9.27   1
   3 -11 -13  165.77   11.70   1
  -3 -11  13  180.99   10.22   1
   5 -11  13 1136.58   43.44   1
   5  11 -13 1116.64   39.35   1
   5 -11 -13 1100.46   45.08   1
  -5 -11  13 1125.77   41.17   1
   7  11 -13   31.99    3.93   1
   7 -11  13   19.12    5.76   1
  -7 -11  13   26.97    5.78   1
   7 -11 -13   21.55    7.19   1
   9 -11  13   89.36   10.95   1
   9 -11 -13   70.30   12.00   1
   1 -13  13    2.95    2.92   1
  -1  13  13    2.90    2.61   1
  -1 -13 -13   10.63    2.88   1
  -1 -13  13    2.68    2.71   1
   1 -13 -13    8.79    3.36   1
   3 -13  13   12.29    4.32   1
   3  13 -13   13.93    3.36   1
   3 -13 -13   10.92    4.22   1
  -3 -13  13   11.67    3.29   1
   5  13 -13  365.21   15.01   1
   5 -13  13  342.55   19.05   1
   5 -13 -13  344.68   20.56   1
  -5 -13  13  374.25   17.37   1
   7 -13  13  202.61   14.54   1
  -7 -13  13  223.55   13.68   1
   7 -13 -13  209.21   16.43   1
   9 -13  13   32.20    8.28   1
   9 -13 -13   32.30    9.32   1
  -1 -15 -13   37.87    4.91   1
   1 -15  13   54.10    7.22   1
  -1 -15  13   41.03    5.66   1
   1 -15 -13   42.20    6.10   1
   3 -15  13   68.62    8.57   1
   3  15 -13   92.00    6.88   1
  -3 -15 -13   86.89    5.79   1
  -3 -15  13   99.51    7.63   1
   3 -15 -13   77.48    9.61   1
   5  15 -13   72.50    5.32   1
   5 -15  13   58.06    8.63   1
   5 -15 -13   69.94   10.05   1
  -5 -15  13   72.97    7.56   1
   7 -15  13   52.48    8.99   1
   7 -15 -13   55.00   10.35   1
  -1 -17 -13   33.02    4.93   1
   1 -17  13   18.57    4.81   1
  -1 -17  13   25.47    5.01   1
   1 -17 -13   22.17    5.00   1
   3  17 -13  234.54   12.53   1
  -3 -17 -13  243.91   11.42   1
   3 -17  13  287.87   16.40   1
  -3 -17  13  246.55   13.28   1
   3 -17 -13  250.42   16.26   1
   5 -17  13   39.49    7.95   1
   5  17 -13   57.87    4.25   1
  -5 -17  13   51.84    6.59   1
   5 -17 -13   60.54    9.79   1
   7 -17  13   30.11    7.76   1
   7 -17 -13   31.32    8.81   1
  -1 -19 -13   65.37    7.09   1
   1 -19  13   52.13    7.83   1
  -1 -19  13   58.66    7.44   1
   1 -19 -13   75.10    8.60   1
   3 -19  13  229.79   15.26   1
  -3 -19 -13  236.04   11.39   1
  -3 -19  13  211.18   12.51   1
   3 -19 -13  207.35   14.95   1
   5 -19  13  226.69   16.30   1
  -5 -19  13  258.81   14.00   1
   5 -19 -13  231.00   17.51   1
   7 -19  13   -5.54    4.10   1
   7 -19 -13   -3.71    5.07   1
   1 -21  13   73.43    9.30   1
  -1 -21 -13   67.94    7.77   1
  -1 -21  13   69.14    8.36   1
   1 -21 -13   62.78    8.93   1
  -3 -21 -13  225.15   11.69   1
   3 -21  13  182.44   14.23   1
   3 -21 -13  206.00   14.99   1
  -3 -21  13  208.09   12.79   1
   5 -21  13   12.89    6.17   1
   5 -21 -13   11.87    6.28   1
   7 -21  13   10.62    6.29   1
   7 -21 -13    8.05    6.42   1
  -1 -23 -13   32.74    6.26   1
   1 -23  13   32.76    6.85   1
  -1 -23  13   31.51    6.39   1
   1 -23 -13   28.51    6.78   1
   3 -23  13   30.90    7.82   1
   3 -23 -13   35.36    8.02   1
  -3 -23  13   32.17    5.88   1
   5 -23  13   11.63    6.13   1
   5 -23 -13   21.48    7.67   1
   7 -23  13   -2.87    5.28   1
   7 -23 -13    8.22    6.52   1
   1 -25  13  118.98   12.75   1
  -1 -25 -13  116.30   11.57   1
  -1 -25  13  154.09   11.79   1
   1 -25 -13  117.14   12.62   1
   3 -25  13   68.15   11.00   1
   3 -25 -13   55.88   10.27   1
  -3 -25  13   52.95    7.63   1
   5 -25  13    1.00    5.80   1
   5 -25 -13    9.13    6.43   1
   1 -27  13   75.98   10.99   1
  -1 -27 -13   86.38   10.38   1
   1 -27 -13   56.91    9.61   1
  -1 -27  13   84.18   10.49   1
   3 -27  13   19.05    6.86   1
   3 -27 -13   20.14    7.42   1
   5 -27  13   -0.92    5.33   1
   5 -27 -13    3.58    6.24   1
   1 -29  13    4.75    5.11   1
  -1 -29  13    0.94    4.41   1
   1 -29 -13    3.91    5.24   1
   3 -29  13   14.56    7.03   1
   3 -29 -13   12.09    6.85   1
   5 -29  13   23.96    9.23   1
   5 -29 -13   33.64    9.74   1
   1 -31  13  141.95   15.33   1
  -1 -31  13  153.82   14.68   1
   1 -31 -13  143.37   15.56   1
   3 -31  13   14.30    7.30   1
   3 -31 -13   20.87    8.33   1
   1 -33  13   62.00   10.54   1
   0   0  14    6.34    2.56   1
  -2   0  14 4400.51  141.99   1
   2   0  14 4299.08  139.62   1
   2   0 -14 4421.51  140.38   1
   4   0 -14    3.11    2.76   1
   4   0  14    1.29    2.07   1
  -4   0  14   -1.49    2.17   1
   6   0  14   23.30    4.09   1
   6   0 -14   15.98    4.90   1
  -6   0  14   13.28    4.64   1
   8   0 -14    4.60    4.28   1
  -8   0  14   -5.28    3.14   1
   8   0  14   -3.95    2.32   1
   0  -2  14 1535.15   52.83   1
   0   2  14 1573.71   52.84   1
   2  -2  14 1209.29   41.57   1
  -2   2  14 1154.54   41.76   1
  -2  -2  14 1186.32   41.55   1
   2   2  14 1189.15   40.73   1
   2  -2 -14 1151.95   41.90   1
   4  -2  14  160.51    9.17   1
  -4   2  14  159.73   10.63   1
   4   2 -14  141.87    9.58   1
  -4  -2  14  136.59    9.60   1
   4  -2 -14  148.68   10.36   1
   4   2  14  152.54    8.23   1
  -6   2  14   13.37    4.69   1
   6  -2  14   12.39    3.64   1
   6   2 -14   12.97    4.33   1
   6   2  14   11.45    2.97   1
  -6  -2  14   10.84    4.71   1
   6  -2 -14   11.40    4.78   1
  -8   2  14   52.49    9.10   1
   8  -2  14   44.22    6.07   1
   8   2 -14   52.90    7.79   1
  -8  -2  14   48.67    8.61   1
   8  -2 -14   50.63    8.42   1
   0   4  14 3390.20  109.81   1
   0  -4  14 3386.48  110.10   1
  -2   4  14 1114.67   39.54   1
   2  -4  14 1068.96   38.53   1
  -2  -4  14 1051.21   38.51   1
   2  -4 -14 1109.68   39.17   1
   2   4  14 1050.42   37.03   1
   4  -4  14  300.13   14.53   1
  -4   4  14  288.32   15.62   1
   4   4 -14  290.07   14.45   1
   4  -4 -14  328.26   16.34   1
   4   4  14  290.21   12.24   1
  -4  -4  14  305.51   14.98   1
   6  -4  14   36.44    5.67   1
   6   4 -14   36.94    6.18   1
  -6   4  14   53.13    8.14   1
   6  -4 -14   41.00    7.34   1
   6   4  14   47.90    3.99   1
  -6  -4  14   34.90    6.33   1
   6   4  14   44.04    3.68   1
   8  -4  14   25.96    5.47   1
   8   4 -14   34.09    6.16   1
  -8   4  14   29.44    8.07   1
  -8  -4  14   47.50    8.06   1
   8  -4 -14   33.87    7.66   1
   0   6  14   75.73    6.02   1
   0  -6  14   79.26    6.23   1
   2  -6  14 2562.04   86.35   1
  -2   6  14 2677.07   86.90   1
  -2  -6  14 2508.45   85.54   1
   2  -6 -14 2613.02   86.79   1
   2   6  14 2614.19   84.17   1
   4  -6  14  220.99   12.50   1
   4   6 -14  221.65   11.44   1
   4   6 -14  224.39   11.76   1
  -4   6  14  215.62   13.46   1
   4  -6 -14  228.51   13.51   1
   4   6  14  213.59    9.13   1
  -4  -6  14  235.77   12.57   1
   6   6 -14   37.89    5.89   1
  -6   6  14   74.13    9.75   1
   6  -6  14   68.00    7.79   1
  -6  -6  14   55.74    7.49   1
   6  -6 -14   34.15    7.11   1
   8  -6  14   24.66    5.57   1
   8   6 -14   21.77    4.93   1
  -8  -6  14   40.35    7.76   1
   8  -6 -14   27.72    7.27   1
   0   8  14  298.09   13.67   1
   0  -8 -14  314.12   13.58   1
   0  -8  14  280.62   13.94   1
  -2   8  14   30.18    4.91   1
   2  -8  14   27.62    4.61   1
  -2  -8  14   27.28    4.43   1
   2  -8 -14   33.19    5.40   1
   2   8  14   35.49    3.82   1
   4  -8  14   62.54    7.52   1
   4   8 -14   76.25    7.03   1
   4   8 -14   76.62    6.86   1
  -4   8  14   67.34    8.46   1
   4  -8 -14   73.38    8.50   1
  -4  -8  14   69.27    6.94   1
   6   8 -14   34.98    5.45   1
  -6   8  14   33.38    7.17   1
   6  -8  14   28.77    5.78   1
  -6  -8  14   35.54    5.94   1
   6  -8 -14   40.66    7.92   1
   8   8 -14   31.40    5.11   1
   8  -8  14   21.24    5.94   1
  -8  -8  14   21.78    6.18   1
   8  -8 -14   27.16    7.31   1
   0  10  14  429.96   17.85   1
   0 -10 -14  416.97   17.63   1
   0 -10  14  412.97   18.53   1
   2 -10  14  387.67   18.36   1
   2  10 -14  387.54   17.16   1
  -2  10  14  393.48   18.26   1
   2 -10 -14  412.51   18.71   1
   2  10  14  393.15   15.36   1
  -2 -10  14  384.33   17.23   1
   4  10 -14  278.85   13.38   1
  -4  10  14  287.16   16.43   1
   4 -10  14  262.20   15.33   1
   4  10 -14  287.99   13.32   1
   4 -10 -14  303.01   16.73   1
  -4 -10  14  282.70   14.12   1
   6 -10  14    8.52    4.71   1
   6  10 -14    3.14    2.72   1
  -6 -10  14    8.35    3.60   1
   6 -10 -14   -2.38    3.84   1
   8 -10  14    4.28    4.72   1
   8 -10 -14   16.56    6.69   1
   0 -12  14  221.39   12.36   1
   0  12  14  212.37   11.51   1
   0 -12 -14  246.41   12.14   1
   2 -12  14   53.80    6.88   1
   2  12 -14   50.73    6.12   1
  -2  12  14   46.73    6.47   1
   2 -12 -14   52.57    6.96   1
  -2 -12  14   47.12    5.75   1
   4  12 -14  285.11   13.58   1
  -4  12  14  280.33   16.53   1
   4  12 -14  292.43   13.38   1
   4 -12  14  279.56   16.06   1
   4 -12 -14  289.81   17.42   1
  -4 -12  14  279.92   14.32   1
   6 -12  14   14.53    5.53   1
   6  12 -14   28.45    4.26   1
  -6 -12  14   23.70    5.26   1
   6 -12 -14   14.67    6.25   1
   8 -12  14    5.05    4.94   1
   8 -12 -14    2.23    5.47   1
   0 -14 -14  262.68   13.53   1
   0 -14  14  266.50   14.23   1
  -2 -14 -14  102.66    6.72   1
   2 -14  14   95.33    9.60   1
   2  14 -14   98.10    7.69   1
  -2 -14  14  106.49    8.10   1
   2 -14 -14   80.82    8.85   1
   4  14 -14  398.74   17.00   1
   4 -14  14  419.95   21.22   1
  -4 -14  14  445.83   19.66   1
   4 -14 -14  414.82   22.06   1
   6  14 -14  108.15    6.54   1
   6 -14  14  105.53   11.47   1
  -6 -14  14  115.97   10.38   1
   6 -14 -14   88.75   11.94   1
   8 -14  14   44.47    8.64   1
   8 -14 -14   45.18    9.76   1
   0 -16 -14   11.25    3.68   1
   0 -16  14   18.89    4.55   1
  -2 -16 -14  212.37   10.70   1
   2  16 -14  193.97   11.46   1
   2 -16  14  179.69   12.57   1
   2 -16 -14  197.39   12.89   1
  -2 -16  14  194.05   11.73   1
   4  16 -14  137.72    7.91   1
   4 -16  14  120.14   12.37   1
   4 -16 -14  115.01   12.83   1
  -4 -16  14  133.25    9.32   1
   6 -16  14   28.52    7.11   1
  -6 -16  14   36.11    6.05   1
   8 -16  14    8.64    6.14   1
   8 -16 -14   23.29    8.31   1
   0 -18  14   83.69    9.03   1
   0 -18 -14   93.55    9.08   1
   2 -18  14   36.40    6.92   1
  -2 -18 -14   29.36    4.72   1
   2  18 -14   40.87    5.89   1
  -2 -18  14   38.71    5.92   1
   2 -18 -14   29.02    6.49   1
  -4 -18 -14  173.14    9.05   1
   4 -18  14  181.11   13.62   1
   4  18 -14  155.67    8.63   1
  -4 -18  14  190.84   11.59   1
   4 -18 -14  173.04   14.13   1
   6 -18  14  101.14   12.12   1
   6 -18 -14   94.98   13.61   1
   8 -18  14    0.42    5.35   1
   8 -18 -14   32.16    9.59   1
   0 -20 -14   26.33    5.45   1
   0 -20  14   23.55    5.74   1
   2 -20  14  117.61   12.09   1
  -2 -20 -14  135.13    9.27   1
   2 -20 -14  130.38   12.91   1
  -2 -20  14  132.68   10.10   1
   4 -20  14  223.08   16.26   1
   4  20 -14  229.38   10.59   1
   4 -20 -14  226.21   16.51   1
  -4 -20  14  239.74   13.63   1
   6 -20  14   53.29    9.64   1
   6 -20 -14   50.06   10.41   1
   0 -22  14   11.70    4.90   1
   0 -22 -14   16.74    5.16   1
   2 -22  14   69.63    9.83   1
  -2 -22 -14   69.36    7.65   1
  -2 -22  14   70.43    8.50   1
   2 -22 -14   68.82    9.85   1
   4 -22  14   -5.66    3.63   1
   4  22 -14    2.70    2.19   1
   4 -22 -14    2.20    4.82   1
  -4 -22  14    8.97    4.26   1
   6 -22  14   19.49    7.05   1
   6 -22 -14   27.80    8.35   1
   0 -24  14   61.78    9.06   1
   0 -24 -14   46.21    7.68   1
   2 -24  14  226.15   16.57   1
  -2 -24 -14  246.49   14.14   1
   2 -24 -14  249.95   17.18   1
  -2 -24  14  217.02   14.20   1
   4 -24  14   53.47   10.19   1
   4 -24 -14   75.30   11.97   1
   6 -24  14   22.55    8.13   1
   6 -24 -14   22.16    8.46   1
   0 -26  14   50.00    8.45   1
   0 -26 -14   45.95    8.38   1
   2 -26  14  388.56   22.93   1
   2 -26 -14  404.55   23.44   1
  -2 -26  14  355.51   19.16   1
   4 -26  14    7.33    6.48   1
   4 -26 -14    7.30    6.38   1
   6 -26  14   42.58   10.45   1
   6 -26 -14   36.89   10.43   1
   0 -28 -14    3.94    5.02   1
   0 -28  14    0.65    4.61   1
   2 -28  14   32.60    8.52   1
   2 -28 -14   54.45   10.13   1
  -2 -28  14   42.47    7.71   1
   4 -28  14   17.34    6.93   1
   4 -28 -14   14.96    7.37   1
   0 -30  14   32.54    7.83   1
   0 -30 -14   19.92    7.27   1
   2 -30  14   16.56    7.47   1
   2 -30 -14    6.25    5.93   1
   4 -30  14   23.20    8.70   1
   4 -30 -14   36.24    9.76   1
   0 -32  14    1.96    5.57   1
   2 -32  14   48.57   10.67   1
   2 -32 -14   42.84   10.11   1
  -1   1  15 3274.10  103.46   1
   1  -1  15 2974.56   99.04   1
   1   1  15 3099.12   98.94   1
  -1  -1  15 3038.92  102.93   1
  -3   1  15  251.22   13.05   1
   3   1 -15  262.87   13.27   1
   3  -1  15  261.25   12.46   1
   3   1  15  239.31   11.72   1
   3  -1 -15  259.13   13.29   1
  -3  -1  15  229.45   12.58   1
   5   1 -15   12.50    4.33   1
  -5   1  15   30.04    5.66   1
   5  -1  15   19.34    4.01   1
   5   1  15   27.14    3.99   1
   5  -1 -15   23.02    5.07   1
  -5  -1  15   26.26    5.29   1
  -7   1  15  159.00   12.66   1
   7  -1  15  175.09   10.09   1
   7   1 -15  160.65   11.89   1
   7   1  15  151.45    8.75   1
   7  -1 -15  152.60   12.25   1
  -7  -1  15  155.83   14.07   1
  -9   1  15   27.96    8.40   1
   9   1 -15   21.90    6.19   1
   9  -1 -15   21.36    6.43   1
  -9  -1  15   33.91    8.48   1
  -1   3  15  260.07   12.91   1
   1  -3  15  281.62   13.35   1
   1   3  15  277.04   12.75   1
  -1  -3  15  271.03   13.10   1
   3   3 -15  681.12   25.46   1
   3  -3  15  629.89   24.78   1
  -3   3  15  576.58   24.45   1
   3   3  15  617.85   23.44   1
  -3  -3  15  586.63   23.85   1
   3  -3 -15  611.57   25.81   1
  -5   3  15   41.93    6.92   1
   5  -3  15   39.61    5.49   1
   5   3 -15   42.20    6.21   1
   5   3  15   43.81    4.47   1
   5  -3 -15   40.68    6.58   1
  -5  -3  15   37.40    6.11   1
   7   3 -15   40.36    6.70   1
   7  -3  15   35.64    5.71   1
  -7   3  15   29.30    7.06   1
  -7  -3  15   46.15    7.82   1
   7   3  15   39.40    3.76   1
   7  -3 -15   34.99    7.13   1
   9  -3  15  132.29    9.67   1
   9   3 -15  134.41   12.13   1
   9  -3 -15  141.60   14.24   1
  -9  -3  15  145.29   15.47   1
  -1   5  15  125.48    8.76   1
   1  -5  15  139.93    8.66   1
  -1  -5  15  170.46    9.29   1
   1  -5 -15  136.89    8.34   1
   1   5  15  133.09    7.96   1
   3  -5  15  364.08   17.21   1
  -3   5  15  363.17   17.54   1
   3   5 -15  394.95   16.98   1
   3   5  15  385.95   15.40   1
   3  -5 -15  384.69   18.21   1
  -3  -5  15  353.64   16.46   1
   5  -5  15   45.25    6.26   1
  -5   5  15   47.42    7.54   1
   5   5 -15   50.19    6.41   1
   5  -5 -15   50.15    7.64   1
   5   5  15   52.50    4.18   1
  -5  -5  15   56.98    7.16   1
   7  -5  15  154.48   10.89   1
   7   5 -15  150.35   10.66   1
  -7   5  15  147.63   14.88   1
   7  -5 -15  136.62   13.90   1
  -7  -5  15  157.92   12.26   1
   9   5 -15   62.01    7.88   1
   9  -5  15   73.03    8.55   1
   9  -5 -15   49.09    9.25   1
  -1   7  15  430.20   18.42   1
   1  -7  15  429.39   18.84   1
   1  -7 -15  423.91   18.50   1
  -1  -7  15  411.67   18.09   1
   1   7  15  448.81   17.77   1
   3  -7  15  418.64   18.94   1
  -3   7  15  401.65   19.39   1
   3   7 -15  425.66   17.72   1
   3  -7 -15  408.97   19.63   1
   3   7  15  394.90   15.72   1
  -3  -7  15  408.39   18.10   1
   5  -7  15    1.06    3.15   1
   5   7 -15   11.91    3.29   1
   5   7 -15    6.08    3.16   1
  -5   7  15   10.03    4.43   1
   5  -7 -15   -0.80    3.11   1
  -5  -7  15    6.35    3.34   1
  -7   7  15   22.44    6.69   1
   7   7 -15   14.01    4.43   1
   7  -7  15   11.41    4.97   1
  -7  -7  15   18.11    5.31   1
   7  -7 -15   23.86    6.86   1
   9  -7  15  125.86   11.94   1
   9  -7 -15  155.93   15.83   1
   1  -9  15  289.20   14.72   1
  -1   9  15  256.73   13.60   1
  -1  -9  15  301.86   14.08   1
   1  -9 -15  320.39   14.80   1
   1   9  15  290.51   13.37   1
   3  -9  15  178.58   11.71   1
   3   9 -15  180.86   10.13   1
  -3   9  15  179.74   11.88   1
   3   9  15  194.57    8.45   1
  -3  -9  15  196.32   10.90   1
   3  -9 -15  196.45   12.44   1
   5  -9  15  154.01   11.51   1
  -5   9  15  154.51   12.64   1
   5   9 -15  152.04    9.86   1
  -5  -9  15  143.14   10.22   1
   5  -9 -15  183.00   13.23   1
   7  -9  15  197.21   13.35   1
   7   9 -15  185.06   10.96   1
   7  -9 -15  153.16   15.69   1
  -7  -9  15  192.43   13.54   1
   9  -9  15    7.47    4.72   1
   9  -9 -15    1.87    5.76   1
  -1  11  15   17.20    4.02   1
   1 -11  15   18.20    4.39   1
   1  11  15   19.14    3.42   1
   1 -11 -15   17.16    4.00   1
  -1 -11  15    9.60    3.22   1
   3 -11  15  361.74   18.26   1
   3  11 -15  357.18   16.29   1
  -3  11  15  372.48   19.26   1
  -3 -11  15  391.74   17.62   1
   3 -11 -15  364.29   18.81   1
   5  11 -15  294.29   14.29   1
  -5  11  15  309.84   18.77   1
   5 -11  15  306.70   17.14   1
   5 -11 -15  289.70   18.18   1
  -5 -11  15  328.30   16.36   1
   7 -11  15   98.07   10.89   1
   7  11 -15   90.49    7.06   1
  -7 -11  15  104.59   10.82   1
   7 -11 -15   93.88   12.82   1
   9 -11  15    6.56    5.62   1
   9 -11 -15    3.66    6.48   1
  -1 -13 -15   17.90    3.55   1
   1 -13  15   16.27    4.56   1
  -1  13  15   10.47    3.49   1
  -1 -13  15   10.51    3.54   1
   1 -13 -15   12.45    3.67   1
   1  13  15   15.00    3.22   1
   3  13 -15    8.33    3.21   1
   3 -13  15    6.71    4.17   1
  -3  13  15   10.17    4.10   1
   3 -13 -15    9.54    4.36   1
  -3 -13  15   14.17    4.01   1
   5  13 -15  175.92   10.02   1
   5 -13  15  195.55   13.78   1
   5 -13 -15  198.54   15.07   1
  -5 -13  15  203.36   12.08   1
   7 -13  15   35.04    7.81   1
   7 -13 -15   33.42    8.35   1
  -7 -13  15   46.25    7.15   1
   1 -15  15  114.81   10.63   1
  -1 -15 -15  117.42    8.03   1
   1 -15 -15  115.01    9.38   1
  -1 -15  15  103.95    8.72   1
   3 -15  15   62.69    8.67   1
   3  15 -15   71.48    7.36   1
   3 -15 -15   65.70    8.96   1
  -3 -15  15   81.46    8.16   1
   5  15 -15   29.50    4.33   1
   5 -15  15   39.81    7.42   1
  -5 -15  15   42.25    6.30   1
   5 -15 -15   24.16    7.01   1
   7 -15  15    2.86    4.86   1
   7 -15 -15    1.30    5.50   1
   1 -17  15   56.80    7.74   1
  -1 -17 -15   61.67    6.77   1
  -1 -17  15   50.55    7.02   1
   1 -17 -15   66.81    8.24   1
   3 -17  15  104.21   11.64   1
  -3 -17 -15   96.63    6.85   1
   3 -17 -15  104.54   11.86   1
  -3 -17  15   82.49    8.50   1
   5 -17  15  300.48   18.77   1
   5  17 -15  291.11   12.93   1
   5 -17 -15  313.23   20.21   1
  -5 -17  15  302.50   15.71   1
   7 -17  15   18.57    6.80   1
   7 -17 -15   25.22    8.35   1
  -1 -19 -15   14.30    4.20   1
   1 -19  15   13.47    4.85   1
   1 -19 -15   15.02    4.93   1
  -1 -19  15   19.78    5.22   1
   3 -19  15  128.35   13.22   1
  -3 -19 -15  123.63    8.27   1
  -3 -19  15  127.74    9.74   1
   3 -19 -15  141.14   13.95   1
   5 -19  15   71.77   10.70   1
   5  19 -15   73.63    5.16   1
  -5 -19  15   61.60    7.71   1
   5 -19 -15   64.22   10.79   1
   7 -19  15   69.24   11.14   1
   7 -19 -15   59.64   11.60   1
  -1 -21 -15   57.67    7.57   1
   1 -21  15   65.49    8.97   1
  -1 -21  15   66.93    8.45   1
   1 -21 -15   63.73    8.89   1
  -3 -21 -15   48.58    6.23   1
   3 -21  15   49.95    8.66   1
  -3 -21  15   45.50    6.94   1
   3 -21 -15   51.48    9.15   1
   5 -21  15   50.38    9.43   1
   5 -21 -15   43.11    9.72   1
   7 -21  15   88.64   12.47   1
   7 -21 -15  100.39   14.79   1
   1 -23  15   22.05    6.54   1
  -1 -23 -15   17.00    5.30   1
  -1 -23  15   16.73    5.49   1
   1 -23 -15   21.05    6.06   1
   3 -23  15   -4.59    3.97   1
   3 -23 -15    5.67    4.94   1
  -3 -23  15    0.30    3.89   1
   5 -23  15   37.40    9.13   1
   5 -23 -15   40.34    9.67   1
   7 -23  15   98.75   14.00   1
   7 -23 -15  123.10   16.52   1
  -1 -25 -15   28.55    6.19   1
   1 -25  15   28.56    7.14   1
  -1 -25  15    7.65    4.76   1
   1 -25 -15   17.61    6.43   1
   3 -25  15  303.39   20.17   1
   3 -25 -15  285.53   19.77   1
  -3 -25  15  296.73   16.67   1
   5 -25  15    6.74    6.18   1
   5 -25 -15   22.27    8.10   1
   1 -27  15   17.21    6.43   1
  -1 -27 -15   31.94    7.07   1
   1 -27 -15   31.18    7.61   1
  -1 -27  15   17.02    5.91   1
   3 -27  15   -2.35    4.98   1
   3 -27 -15    6.86    5.96   1
  -3 -27  15    4.20    4.22   1
   5 -27  15   34.44    9.16   1
   5 -27 -15   29.61    9.67   1
   1 -29  15    5.07    5.66   1
  -1 -29  15    4.18    4.96   1
   1 -29 -15   -1.02    5.22   1
   3 -29  15   59.19   10.88   1
   3 -29 -15   53.70   11.02   1
   1 -31  15  207.55   16.87   1
   1 -31 -15  189.17   18.36   1
  -1 -31  15  204.34   15.54   1
   3 -31  15  117.21   15.13   1
   3 -31 -15  125.09   15.95   1
   0   0  16 1567.12   53.81   1
   2   0 -16    0.45    1.96   1
   2   0  16    0.86    2.09   1
  -2   0  16   -0.70    2.16   1
   4   0 -16  117.09    9.26   1
   4   0  16  137.05    8.36   1
  -4   0  16  113.46    8.97   1
   6   0  16   -0.59    2.32   1
  -6   0  16   11.05    4.49   1
   6   0 -16   -2.43    3.03   1
   8   0 -16   18.00    6.35   1
  -8   0  16   23.75    6.95   1
   8   0  16   13.03    3.68   1
   0   2  16   73.00    5.94   1
   0  -2  16   67.59    6.48   1
  -2   2  16   41.62    5.65   1
   2  -2  16   52.67    5.90   1
   2   2  16   47.90    5.17   1
   2  -2 -16   53.87    6.22   1
  -2  -2  16   51.94    5.93   1
   4  -2  16  156.64    9.57   1
   4   2 -16  157.78   10.48   1
  -4   2  16  140.66   10.32   1
   4  -2 -16  153.13   10.83   1
  -4  -2  16  148.43   10.37   1
   4   2  16  157.83    8.85   1
   6   2 -16  104.43   10.50   1
  -6   2  16  126.95   12.36   1
   6  -2  16  126.03    8.82   1
   6   2  16  121.08    7.46   1
   6  -2 -16  119.19   11.94   1
  -6  -2  16  144.27   11.38   1
   8   2 -16   16.16    5.57   1
  -8   2  16   18.88    6.54   1
   8  -2  16   19.03    4.81   1
   8  -2 -16   22.44    6.68   1
  -8  -2  16   30.26    7.44   1
   0   4  16  174.33    9.62   1
   0  -4  16  147.22    9.18   1
  -2   4  16  307.56   15.66   1
   2  -4  16  294.95   14.71   1
   2   4  16  314.98   13.86   1
  -2  -4  16  334.82   15.41   1
   2  -4 -16  336.21   15.45   1
   4   4 -16  102.62    8.08   1
   4  -4  16   95.65    7.87   1
  -4   4  16   73.23    8.42   1
   4   4  16   99.24    6.53   1
   4  -4 -16  118.16   10.81   1
  -4  -4  16   87.00    8.69   1
   6  -4  16  187.63   11.83   1
   6   4 -16  212.20   12.93   1
  -6   4  16  221.34   15.30   1
   6  -4 -16  181.61   13.92   1
   6   4  16  217.32    9.35   1
  -6  -4  16  234.91   14.65   1
   8   4 -16  131.29   11.75   1
   8  -4  16  117.12    9.69   1
  -8   4  16  124.05   14.52   1
   8  -4 -16   93.58   11.94   1
  -8  -4  16  124.66   13.22   1
   0  -6  16 2219.41   76.59   1
   0   6  16 2340.19   76.29   1
  -2   6  16  638.43   26.74   1
   2  -6  16  640.79   26.02   1
   2  -6 -16  637.83   26.39   1
  -2  -6  16  676.48   26.18   1
   2   6  16  666.31   24.34   1
   4   6 -16  296.61   14.64   1
   4  -6  16  302.29   15.31   1
  -4   6  16  251.55   15.07   1
  -4  -6  16  266.61   14.25   1
   4  -6 -16  290.50   16.38   1
   4   6  16  274.57   11.93   1
   6   6 -16   11.46    4.21   1
   6  -6  16    3.60    3.69   1
  -6   6  16   15.85    5.52   1
   6  -6 -16   11.14    5.08   1
  -6  -6  16   12.14    4.51   1
   8  -6  16   48.04    7.47   1
   8   6 -16   47.99    7.14   1
  -8   6  16   51.57   10.16   1
  -8  -6  16   55.88    9.39   1
   8  -6 -16   55.64    9.77   1
   0   8  16  525.45   21.45   1
   0  -8  16  526.18   22.12   1
  -2   8  16  105.56    8.36   1
   2  -8  16  132.16    9.13   1
   2   8  16  109.81    7.01   1
   2  -8 -16  119.09    9.04   1
  -2  -8  16  104.83    7.77   1
  -4   8  16  589.02   26.73   1
   4  -8  16  578.25   24.88   1
   4   8 -16  560.93   23.34   1
   4  -8 -16  578.50   26.23   1
   4   8  16  560.44   19.81   1
  -4  -8  16  603.35   24.95   1
  -6   8  16  180.66   13.97   1
   6   8 -16  172.50   11.18   1
   6  -8  16  187.34   12.64   1
   6  -8 -16  188.44   14.24   1
  -6  -8  16  169.28   11.95   1
   8  -8  16   38.42    7.03   1
   8   8 -16   52.70    6.60   1
  -8  -8  16   63.43    9.68   1
   8  -8 -16   45.98    9.55   1
   0 -10  16  488.36   21.52   1
   0 -10 -16  499.47   20.75   1
   0  10  16  514.82   21.07   1
   2 -10  16   52.60    6.88   1
  -2  10  16   39.31    6.02   1
   2 -10 -16   57.81    7.24   1
   2  10  16   41.81    4.51   1
  -2 -10  16   40.88    5.59   1
   4  10 -16   95.47    7.69   1
   4  10 -16   90.11    7.30   1
   4 -10  16   80.50    9.09   1
  -4  10  16   85.60    9.93   1
   4 -10 -16   96.33   10.74   1
  -4 -10  16   69.01    7.68   1
   6  10 -16   13.97    4.10   1
  -6  10  16    5.85    4.81   1
   6 -10  16    4.20    4.31   1
  -6 -10  16   10.81    4.35   1
   6 -10 -16    1.65    5.02   1
   8 -10  16   54.90    8.67   1
   8 -10 -16   65.13   10.94   1
   0  12  16  137.45    8.91   1
   0 -12 -16  125.93    8.82   1
   0 -12  16  120.00    9.29   1
  -2  12  16   36.95    6.25   1
   2 -12  16   39.94    6.58   1
   2 -12 -16   64.39    7.90   1
  -2 -12  16   69.55    7.22   1
   2  12  16   63.31    5.00   1
   4 -12  16  512.80   24.89   1
  -4  12  16  535.24   25.75   1
   4  12 -16  587.29   22.72   1
   4 -12 -16  544.57   26.45   1
  -4 -12  16  540.38   23.16   1
   6 -12  16   40.40    7.37   1
   6  12 -16   36.80    5.48   1
   6 -12 -16   31.11    7.62   1
  -6 -12  16   50.53    7.31   1
   8 -12  16   80.60   10.66   1
   8 -12 -16   82.41   12.57   1
   0 -14 -16   46.94    6.12   1
   0 -14  16   63.65    7.55   1
   0  14  16   43.94    5.95   1
  -2  14  16    9.42    4.18   1
  -2 -14 -16   14.97    3.26   1
   2 -14  16   15.51    5.03   1
  -2 -14  16   12.87    3.86   1
   2 -14 -16   19.97    5.18   1
   4  14 -16  171.30    9.97   1
   4 -14  16  182.13   13.37   1
  -4 -14  16  168.92   11.07   1
   4 -14 -16  160.46   13.31   1
   6 -14  16  144.78   13.96   1
   6  14 -16  172.01    9.65   1
  -6 -14  16  189.52   12.75   1
   6 -14 -16  196.44   15.82   1
   8 -14  16   86.31   11.61   1
   8 -14 -16   66.58   11.67   1
   0 -16  16  211.60   13.47   1
   0 -16 -16  222.46   12.80   1
   2 -16  16   64.67    8.62   1
  -2 -16 -16   55.55    6.07   1
   2 -16 -16   49.34    7.56   1
  -2 -16  16   62.84    7.34   1
   4  16 -16  116.99    7.86   1
   4 -16  16  103.01   11.48   1
   4 -16 -16   94.55   11.98   1
  -4 -16  16  118.63    9.66   1
   6  16 -16   86.73    6.09   1
   6 -16  16   70.61   10.23   1
   6 -16 -16   73.45   11.72   1
  -6 -16  16   91.33    9.52   1
   8 -16  16   75.08   10.99   1
   8 -16 -16   44.74   10.74   1
   0 -18  16   36.76    6.91   1
   0 -18 -16   46.41    6.61   1
  -2 -18 -16   20.55    4.34   1
   2 -18  16   30.53    6.85   1
  -2 -18  16   23.48    5.21   1
   2 -18 -16   21.42    6.28   1
   4  18 -16  102.65    7.17   1
   4 -18  16   80.09   10.58   1
  -4 -18  16   94.67    9.31   1
   4 -18 -16   93.31   12.03   1
   6 -18  16   10.05    5.70   1
   6 -18 -16   11.13    7.11   1
   8 -18  16    6.07    5.99   1
   8 -18 -16   -0.91    5.50   1
   0 -20  16   -2.62    3.47   1
   0 -20 -16   -2.03    3.04   1
   2 -20  16  410.22   22.43   1
  -2 -20 -16  451.93   20.14   1
   2 -20 -16  472.66   23.59   1
  -2 -20  16  451.74   21.55   1
   4  20 -16   35.84    4.76   1
   4 -20  16   26.27    7.38   1
  -4 -20  16   30.95    6.03   1
   4 -20 -16   30.92    8.19   1
   6 -20  16   96.06   12.63   1
   6 -20 -16  111.78   15.00   1
   0 -22  16   96.27   11.14   1
   0 -22 -16  102.76   10.68   1
  -2 -22 -16   27.60    5.42   1
   2 -22  16   34.71    7.96   1
   2 -22 -16   30.89    7.19   1
  -2 -22  16   36.91    6.62   1
   4 -22  16   63.03   10.40   1
   4  22 -16   62.98    5.93   1
  -4 -22  16   81.51    9.20   1
   4 -22 -16   61.09   10.51   1
   6 -22  16    6.47    5.89   1
   6 -22 -16   11.20    7.29   1
   0 -24 -16   -3.22    3.38   1
   0 -24  16    3.12    4.30   1
   2 -24  16   23.45    6.93   1
  -2 -24 -16   25.19    5.65   1
  -2 -24  16   27.61    6.44   1
   2 -24 -16   24.24    6.92   1
   4  24 -16   62.32    5.64   1
   4 -24  16   56.86   10.27   1
  -4 -24  16   53.42    7.77   1
   4 -24 -16   38.59    9.32   1
   6 -24  16   32.06    9.10   1
   6 -24 -16   41.53   10.45   1
   0 -26  16  277.76   17.86   1
   0 -26 -16  295.52   18.46   1
   2 -26  16    8.51    5.91   1
   2 -26 -16   10.97    6.09   1
  -2 -26  16   16.53    5.52   1
   4 -26  16   23.15    7.68   1
   4 -26 -16   32.39    9.41   1
   0 -28 -16    5.74    5.35   1
   0 -28  16    0.40    4.92   1
   2 -28  16   32.50    8.42   1
  -2 -28  16   34.27    7.31   1
   2 -28 -16   25.25    8.22   1
   4 -28  16    9.40    6.64   1
   4 -28 -16   -0.24    5.99   1
   0 -30  16   11.25    6.24   1
   2 -30  16   12.54    7.09   1
   2 -30 -16   10.53    6.98   1
   0 -32  16   40.45    9.13   1
   1  -1  17  197.32   10.89   1
  -1   1  17  171.41   10.61   1
  -1  -1  17  226.95   11.40   1
   1   1  17  200.43   10.72   1
  -3   1  17  107.17    8.44   1
   3   1 -17  113.63    8.50   1
   3  -1  17   86.70    7.16   1
   3   1  17  107.16    7.35   1
   3  -1 -17  116.19    8.75   1
  -3  -1  17   94.51    8.91   1
   5   1 -17  414.52   20.18   1
   5  -1  17  422.01   18.16   1
  -5   1  17  411.47   20.68   1
   5   1  17  394.07   17.23   1
   5  -1 -17  400.20   20.40   1
  -5  -1  17  417.66   20.73   1
   7   1 -17    6.20    4.72   1
   7  -1  17    0.42    3.36   1
  -7   1  17    7.32    5.25   1
   7   1  17    2.43    3.01   1
   7  -1 -17   10.09    5.37   1
  -7  -1  17    0.64    4.13   1
  -9   1  17  236.99   18.36   1
   9   1 -17  197.96   14.74   1
   9  -1 -17  239.28   16.27   1
  -9  -1  17  214.30   17.77   1
  -1   3  17  554.84   23.41   1
   1  -3  17  576.03   22.95   1
   1   3  17  548.01   22.30   1
  -1  -3  17  596.06   23.64   1
   3   3 -17  702.97   28.26   1
   3  -3  17  734.11   28.15   1
  -3   3  17  788.33   30.46   1
   3  -3 -17  710.33   29.14   1
  -3  -3  17  690.38   29.15   1
   3   3  17  721.11   26.82   1
   5   3 -17   69.16    8.27   1
   5  -3  17   52.63    6.42   1
  -5   3  17   45.00    7.33   1
   5   3  17   44.54    4.91   1
  -5  -3  17   49.29    7.27   1
   5  -3 -17   43.54    7.11   1
  -7   3  17   25.00    6.95   1
   7   3 -17   29.74    6.35   1
   7  -3  17   22.89    5.18   1
  -7  -3  17   20.02    5.95   1
   7  -3 -17   21.17    6.51   1
   7   3  17   26.41    3.54   1
   9  -3  17   76.88    8.04   1
  -9   3  17   88.95   13.06   1
   9   3 -17   68.67    9.22   1
   9  -3 -17   66.36   10.62   1
  -9  -3  17   65.73   11.11   1
   1  -5  17  171.85   10.15   1
  -1   5  17  183.86   10.66   1
   1   5  17  181.38    9.75   1
   1  -5 -17  146.19    9.42   1
  -1  -5  17  175.10   10.44   1
  -3   5  17 1363.17   49.76   1
   3  -5  17 1302.14   48.50   1
   3   5 -17 1402.10   48.59   1
   3  -5 -17 1335.81   49.90   1
   3   5  17 1402.59   46.70   1
  -3  -5  17 1340.26   48.45   1
  -5   5  17  204.57   14.31   1
   5   5 -17  249.76   13.65   1
   5  -5  17  229.48   13.24   1
   5  -5 -17  212.93   14.44   1
  -5  -5  17  225.89   13.63   1
   5   5  17  222.75   10.29   1
   7   5 -17   49.36    7.52   1
  -7   5  17   50.10    9.32   1
   7  -5  17   65.35    8.02   1
   7  -5 -17   53.03    9.06   1
  -7  -5  17   43.61    7.79   1
   9   5 -17   60.89    8.47   1
   9  -5  17   80.84    8.96   1
   9  -5 -17   88.63   12.19   1
  -1   7  17  304.54   15.07   1
   1  -7  17  319.11   15.46   1
   1  -7 -17  325.19   15.21   1
  -1  -7  17  305.14   14.92   1
   1   7  17  299.80   14.24   1
   3   7 -17  476.95   20.32   1
   3  -7  17  526.65   21.90   1
  -3   7  17  521.87   23.64   1
   3   7  17  470.12   18.59   1
  -3  -7  17  507.54   21.99   1
   3  -7 -17  445.38   22.00   1
  -5   7  17    9.37    4.63   1
   5  -7  17   11.93    4.56   1
   5   7 -17   15.97    4.44   1
   5   7  17   14.18    2.19   1
  -5  -7  17   16.20    4.64   1
   5  -7 -17    9.55    4.65   1
   7  -7  17   82.23    9.48   1
  -7   7  17   93.30   12.53   1
   7   7 -17   80.51    8.97   1
  -7  -7  17   86.27   10.42   1
   7  -7 -17   67.28   10.45   1
   9  -7  17   19.56    6.08   1
   9  -7 -17   20.52    7.41   1
  -1   9  17   86.66    8.37   1
   1  -9  17   80.54    8.15   1
  -1  -9  17   97.42    7.76   1
   1  -9 -17  110.41    8.25   1
   1   9  17   83.37    6.60   1
  -3   9  17   30.04    6.06   1
   3  -9  17   28.17    5.30   1
  -3  -9  17   33.38    5.50   1
   3  -9 -17   21.44    5.25   1
   3   9  17   40.07    4.16   1
   5  -9  17  352.85   18.30   1
   5   9 -17  341.20   16.44   1
  -5   9  17  328.78   19.35   1
  -5  -9  17  320.66   16.93   1
   5  -9 -17  314.72   19.31   1
  -7   9  17    9.63    6.21   1
   7  -9  17   14.28    5.34   1
   7   9 -17   14.70    4.55   1
  -7  -9  17   23.60    6.08   1
   7  -9 -17   26.58    7.51   1
   9  -9  17   23.48    6.73   1
   9  -9 -17   40.82    9.51   1
   1 -11  17   72.65    7.94   1
  -1  11  17   72.90    7.84   1
   1 -11 -17   77.78    8.07   1
   1  11  17   75.10    6.92   1
  -1 -11  17   74.33    7.94   1
   3 -11  17   31.31    6.01   1
  -3  11  17   32.50    6.33   1
   3  11  17   33.58    3.68   1
  -3 -11  17   37.15    5.71   1
   3 -11 -17   45.15    7.46   1
   5 -11  17   14.87    5.30   1
   5  11 -17   13.37    4.06   1
  -5  11  17   13.09    5.75   1
  -5 -11  17   21.79    5.17   1
   5 -11 -17   10.40    5.16   1
   7  11 -17   91.98    8.43   1
   7 -11  17   89.26   10.88   1
  -7 -11  17  105.71   11.19   1
   7 -11 -17  106.76   13.42   1
  -1 -13 -17   58.93    6.48   1
   1 -13  17   59.51    7.55   1
  -1  13  17   74.72    7.92   1
   1 -13 -17   69.07    7.89   1
   1  13  17   66.83    6.63   1
  -1 -13  17   85.29    8.40   1
  -3  13  17  446.02   22.52   1
   3 -13  17  443.55   21.80   1
  -3 -13  17  475.88   20.98   1
   3 -13 -17  438.23   22.32   1
   5 -13  17   56.69    8.65   1
   5  13 -17   82.45    7.74   1
  -5  13  17   64.20    9.76   1
  -5 -13  17   70.18    8.18   1
   5 -13 -17   82.59   11.21   1
   7  13 -17   48.74    5.78   1
   7 -13  17   47.63    8.26   1
  -7 -13  17   46.22    7.55   1
   7 -13 -17   44.55    9.70   1
  -1  15  17   -1.49    2.87   1
   1 -15  17   -3.19    2.94   1
  -1 -15 -17    1.56    2.68   1
   1 -15 -17   -1.15    2.77   1
  -1 -15  17    0.26    3.01   1
   3 -15  17  186.45   13.33   1
   3 -15 -17  189.56   13.98   1
  -3 -15  17  157.29   10.65   1
   5  15 -17   14.83    3.80   1
   5 -15  17    2.20    4.11   1
  -5 -15  17   12.48    4.44   1
   5 -15 -17   12.62    6.24   1
   7 -15  17   -4.65    3.70   1
   7 -15 -17    0.08    5.40   1
   1 -17  17    8.34    4.65   1
  -1 -17 -17   16.31    4.17   1
  -1 -17  17    9.51    4.22   1
   1 -17 -17   19.03    4.97   1
   3 -17  17  490.56   24.70   1
  -3 -17 -17  511.13   20.55   1
  -3 -17  17  493.26   22.75   1
   3 -17 -17  500.15   25.18   1
   5  17 -17   19.05    4.03   1
   5 -17  17    7.39    5.24   1
   5 -17 -17   16.93    7.17   1
  -5 -17  17   10.70    4.61   1
   7 -17  17   36.79    8.48   1
   7 -17 -17   25.39    8.90   1
  -1 -19 -17   21.25    5.07   1
   1 -19  17   21.65    5.91   1
   1 -19 -17   18.13    5.43   1
  -1 -19  17   24.53    5.67   1
   3 -19  17  164.63   13.49   1
  -3 -19 -17  178.20   10.67   1
   3 -19 -17  180.48   14.70   1
  -3 -19  17  175.37   12.16   1
   5  19 -17  208.17   10.64   1
   5 -19  17  205.54   15.86   1
  -5 -19  17  233.76   14.34   1
   5 -19 -17  217.30   17.20   1
   7 -19  17   31.74    7.97   1
   7 -19 -17   30.29    9.21   1
   1 -21  17   10.74    5.67   1
  -1 -21 -17   15.63    4.70   1
  -1 -21  17   10.29    5.00   1
   1 -21 -17   18.39    5.55   1
   3 -21  17  132.94   13.54   1
  -3 -21  17  119.80   11.24   1
   3 -21 -17  116.27   13.66   1
   5 -21  17   60.64   10.08   1
   5 -21 -17   56.12   10.83   1
   7 -21  17   18.77    7.55   1
   7 -21 -17   17.62    8.67   1
  -1 -23 -17   74.06    9.12   1
   1 -23  17   76.74   10.38   1
  -1 -23  17   69.60    9.44   1
   1 -23 -17   91.10   11.32   1
   3 -23  17   62.65   10.15   1
  -3 -23  17   72.71    9.31   1
   3 -23 -17   69.24   10.89   1
   5 -23  17   38.03    8.84   1
   5 -23 -17   31.71    9.48   1
   1 -25  17   95.77   11.48   1
  -1 -25 -17   81.25   10.02   1
  -1 -25  17   89.58   10.88   1
   1 -25 -17   73.32   10.67   1
   3 -25  17    5.05    5.65   1
   3 -25 -17    4.26    5.39   1
  -3 -25  17    8.54    4.70   1
   5 -25  17  112.32   14.49   1
   5 -25 -17  117.60   15.79   1
   1 -27  17   54.32    9.67   1
  -1 -27  17   85.49   11.06   1
   1 -27 -17   73.15   11.04   1
   3 -27  17    0.54    5.28   1
  -3 -27  17   17.20    5.70   1
   3 -27 -17    7.16    6.50   1
   5 -27  17   -2.10    5.93   1
   5 -27 -17   19.22    8.78   1
   1 -29  17   60.85   10.52   1
  -1 -29  17   74.78   10.73   1
   1 -29 -17   53.97   10.42   1
   3 -29  17   -1.91    5.75   1
   3 -29 -17   11.26    7.49   1
   1 -31  17   75.78   11.67   1
  -1 -31  17   65.97   10.58   1
   1 -31 -17   87.27   12.94   1
   0   0  18    3.16    2.38   1
   2   0  18  224.23   11.64   1
  -2   0  18  209.73   12.06   1
   2   0 -18  213.00   11.86   1
  -4   0  18    2.22    2.92   1
   4   0  18    1.27    2.47   1
   4   0 -18    5.69    3.42   1
   6   0  18  185.99   10.73   1
  -6   0  18  197.66   14.37   1
   6   0 -18  181.67   13.18   1
   8   0  18   -3.35    2.85   1
  -8   0  18   -1.29    4.84   1
   8   0 -18    1.42    4.65   1
   0  -2  18   39.13    5.25   1
   0   2  18   42.79    5.51   1
   2  -2  18  156.60   10.00   1
  -2   2  18  152.24   10.46   1
   2   2  18  178.46    9.96   1
  -2  -2  18  180.14   10.75   1
   2  -2 -18  188.97   10.83   1
  -4   2  18   35.97    6.36   1
   4   2 -18   45.54    6.63   1
   4  -2  18   35.16    5.50   1
   4  -2 -18   50.53    7.31   1
  -4  -2  18   50.67    7.02   1
   4   2  18   42.98    5.33   1
  -6   2  18   90.16   10.75   1
   6   2 -18   83.75    9.78   1
   6  -2  18   76.62    8.19   1
  -6  -2  18   84.36   10.23   1
   6   2  18   95.20    7.10   1
   6  -2 -18   98.34   11.05   1
   8   2 -18  230.31   15.39   1
  -8   2  18  230.64   17.75   1
   8  -2  18  206.92   12.36   1
  -8  -2  18  229.98   17.02   1
   8  -2 -18  234.95   16.42   1
   0  -4  18   23.08    4.17   1
   0   4  18   18.70    3.78   1
   2  -4  18  269.37   14.14   1
  -2   4  18  265.04   14.18   1
   2   4  18  287.29   13.31   1
   2  -4 -18  278.26   14.61   1
  -2  -4  18  242.82   13.29   1
   4  -4  18   23.97    5.06   1
  -4   4  18   33.45    6.32   1
   4   4 -18   21.98    4.80   1
  -4  -4  18   25.12    5.31   1
   4   4  18   16.95    3.43   1
   4  -4 -18   24.01    5.38   1
   6   4 -18  330.16   17.52   1
   6  -4  18  280.69   15.67   1
  -6   4  18  320.30   19.38   1
   6  -4 -18  356.07   19.73   1
   6   4  18  312.21   13.21   1
  -6  -4  18  322.56   18.43   1
   8   4 -18  285.80   16.97   1
   8  -4  18  311.52   15.89   1
  -8   4  18  304.64   20.40   1
   8  -4 -18  246.90   18.13   1
  -8  -4  18  277.91   18.85   1
   0   6  18   69.93    7.03   1
   0  -6  18   74.13    7.55   1
   2  -6  18   31.98    5.43   1
  -2   6  18   40.29    6.10   1
  -2  -6  18   37.40    5.55   1
   2  -6 -18   38.98    5.92   1
   2   6  18   42.98    5.16   1
   4   6 -18  146.00   10.05   1
  -4   6  18  121.53   11.71   1
   4  -6  18  142.50   10.11   1
   4  -6 -18  123.74   11.94   1
  -4  -6  18  134.73   10.24   1
   4   6  18  147.15    8.20   1
  -6   6  18  308.90   19.21   1
   6   6 -18  325.04   17.46   1
   6  -6  18  331.44   17.53   1
   6  -6 -18  356.08   20.53   1
  -6  -6  18  333.79   18.32   1
  -8   6  18   68.04   11.36   1
   8   6 -18  104.70   10.49   1
   8  -6  18   95.54   10.03   1
  -8  -6  18   92.08   11.71   1
   8  -6 -18   93.70   12.58   1
   0  -8  18  501.88   21.65   1
   0   8  18  477.98   20.84   1
  -2   8  18  126.61    9.82   1
   2  -8  18  133.31    9.77   1
  -2  -8  18  128.92    9.56   1
   2   8  18  131.36    8.24   1
   2  -8 -18  140.64   10.18   1
   4   8 -18   66.74    7.24   1
  -4   8  18   55.72    8.33   1
   4  -8  18   41.99    6.83   1
   4  -8 -18   64.05    8.78   1
  -4  -8  18   44.94    6.59   1
   4   8  18   57.35    4.88   1
  -6   8  18  143.79   14.36   1
   6  -8  18  150.81   11.58   1
   6   8 -18  146.95   10.62   1
   6  -8 -18  154.52   14.94   1
  -6  -8  18  151.88   11.73   1
   8  -8  18   40.61    7.50   1
   8   8 -18   41.15    6.83   1
   8  -8 -18   53.21   10.40   1
  -8  -8  18   44.49    8.45   1
   0 -10 -18  168.51   10.37   1
   0 -10  18  183.52   11.39   1
   0  10  18  171.47   10.62   1
   2 -10  18  162.68   11.16   1
  -2  10  18  156.79   11.03   1
  -2 -10  18  142.94    9.95   1
   2 -10 -18  154.87   10.90   1
   2  10  18  139.40    8.57   1
   4  10 -18  800.11   31.69   1
   4 -10  18  780.74   33.52   1
  -4  10  18  910.15   36.16   1
   4 -10 -18  876.65   35.82   1
  -4 -10  18  767.78   32.56   1
   6 -10  18   52.26    8.19   1
   6  10 -18   67.57    7.71   1
  -6  10  18   79.61   11.30   1
   6 -10 -18   74.09   10.94   1
  -6 -10  18   60.63    8.29   1
   8  10 -18   67.65    7.56   1
   8 -10  18   54.81    8.77   1
   8 -10 -18   70.51   11.92   1
   0  12  18   40.19    5.83   1
   0 -12  18   41.57    6.37   1
   0 -12 -18   48.46    6.24   1
   2 -12  18   63.31    8.34   1
  -2  12  18   64.08    7.96   1
   2 -12 -18   65.25    8.30   1
  -2 -12  18   57.01    7.25   1
   2  12  18   67.80    6.23   1
   4  12 -18   28.51    5.00   1
  -4  12  18   35.66    7.52   1
   4 -12  18   28.86    6.40   1
   4 -12 -18   29.38    6.81   1
  -4 -12  18   34.65    5.99   1
   6  12 -18    7.21    3.56   1
   6 -12  18    6.01    4.82   1
  -6  12  18    0.36    4.96   1
  -6 -12  18    6.75    4.18   1
   6 -12 -18    7.68    5.54   1
   8 -12  18   15.15    6.09   1
   8 -12 -18   13.08    7.56   1
   0 -14  18  215.58   13.36   1
   0  14  18  217.31   12.52   1
   0 -14 -18  214.84   12.71   1
   2 -14  18  339.03   18.41   1
  -2  14  18  323.44   17.73   1
  -2 -14 -18  330.59   15.06   1
   2 -14 -18  314.86   17.92   1
  -2 -14  18  313.85   16.78   1
  -4  14  18   55.81    9.04   1
   4  14 -18   64.70    7.01   1
   4 -14  18   71.35    9.61   1
  -4 -14  18   55.38    7.42   1
   4 -14 -18   44.96    8.50   1
   6  14 -18  101.18    7.81   1
   6 -14  18   83.72   10.68   1
   6 -14 -18   88.48   12.37   1
  -6 -14  18  124.01   11.65   1
   8 -14  18  138.34   14.44   1
   8 -14 -18  156.78   17.56   1
   0 -16  18  653.28   28.19   1
   0 -16 -18  628.95   27.18   1
  -2 -16 -18  250.01   13.10   1
   2 -16  18  240.12   15.60   1
   2 -16 -18  209.91   14.50   1
  -2 -16  18  249.26   14.48   1
   4 -16  18   14.30    5.73   1
   4  16 -18   28.34    4.91   1
   4 -16 -18   22.37    7.00   1
  -4 -16  18   27.68    5.68   1
   6 -16  18   60.64    9.80   1
   6  16 -18   58.88    6.30   1
  -6 -16  18   56.14    8.06   1
   6 -16 -18   42.25    9.45   1
   8 -16  18   58.35   10.44   1
   8 -16 -18   69.10   12.56   1
   0 -18  18   73.75    9.25   1
   0 -18 -18   82.16    8.99   1
   2 -18  18   58.23    8.99   1
  -2 -18 -18   64.18    7.21   1
  -2 -18  18   42.16    7.01   1
   2 -18 -18   60.25    9.10   1
   4 -18  18  473.54   23.99   1
   4  18 -18  411.01   18.57   1
   4 -18 -18  417.46   24.44   1
  -4 -18  18  397.20   19.72   1
   6 -18  18   38.28    8.14   1
   6 -18 -18   27.00    8.50   1
   0 -20 -18   35.40    6.49   1
   0 -20  18   24.23    6.16   1
  -2 -20 -18   15.63    4.63   1
   2 -20  18   12.10    5.93   1
   2 -20 -18   15.27    5.98   1
  -2 -20  18    6.61    4.28   1
   4 -20  18  620.46   29.84   1
   4  20 -18  569.93   23.43   1
  -4 -20  18  598.61   26.74   1
   4 -20 -18  588.17   30.59   1
   6 -20  18   38.84    8.59   1
   6 -20 -18   49.52   10.71   1
   0 -22 -18   -2.03    3.36   1
   0 -22  18    0.90    4.41   1
   2 -22  18   18.42    6.48   1
  -2 -22 -18   18.74    5.18   1
   2 -22 -18   11.70    5.51   1
  -2 -22  18   17.91    5.52   1
   4  22 -18  173.85    9.98   1
   4 -22  18  161.52   16.36   1
   4 -22 -18  169.97   17.40   1
  -4 -22  18  160.11   11.97   1
   6 -22  18   62.74   11.13   1
   6 -22 -18   50.77   11.06   1
   0 -24 -18   75.60    9.99   1
   0 -24  18   47.45    8.74   1
   2 -24  18  104.12   12.55   1
   2 -24 -18   88.57   12.20   1
  -2 -24  18  100.07   11.12   1
   4  24 -18  137.34    8.75   1
   4 -24  18  176.14   17.09   1
   4 -24 -18  163.05   17.64   1
  -4 -24  18  146.15   12.02   1
   6 -24  18  191.95   18.71   1
   6 -24 -18  205.79   21.31   1
   0 -26 -18   28.77    7.51   1
   0 -26  18   37.72    8.03   1
   2 -26  18    5.27    5.37   1
   2 -26 -18   31.23    7.84   1
  -2 -26  18   13.39    5.72   1
   4 -26  18   20.08    7.71   1
   4 -26 -18   15.06    7.38   1
   0 -28  18   10.99    5.87   1
   0 -28 -18    8.86    5.93   1
   2 -28  18   11.75    6.76   1
   2 -28 -18   15.01    6.83   1
  -2 -28  18    8.52    5.43   1
   4 -28  18    7.31    6.75   1
   4 -28 -18    6.43    7.72   1
   0 -30  18   51.97    9.91   1
   2 -30  18  105.57   13.95   1
   2 -30 -18  165.36   17.90   1
  -1   1  19    1.12    2.45   1
   1  -1  19    3.37    2.60   1
  -1  -1  19    7.28    2.93   1
   1   1  19    4.30    2.47   1
  -3   1  19  123.00    9.89   1
   3   1 -19  115.44    8.94   1
   3  -1  19  120.62    8.36   1
  -3  -1  19  128.59    9.69   1
   3   1  19  124.82    8.62   1
   3  -1 -19  125.14    9.68   1
   5   1 -19  173.82   12.24   1
  -5   1  19  167.67   12.56   1
   5  -1  19  151.33   10.21   1
  -5  -1  19  159.50   12.10   1
   5  -1 -19  149.40   11.91   1
   5   1  19  162.58    9.92   1
  -7   1  19 1035.40   43.27   1
   7   1 -19  895.14   39.25   1
   7  -1  19  949.85   35.57   1
  -7  -1  19  996.91   42.44   1
   7   1  19  972.65   34.60   1
   7  -1 -19  971.03   40.52   1
   9   1 -19    2.75    4.98   1
  -9   1  19   -4.78    5.36   1
  -9  -1  19   -4.50    5.51   1
   9  -1 -19    4.20    5.49   1
   1  -3  19   23.95    4.47   1
  -1   3  19   39.16    5.65   1
  -1  -3  19   39.35    5.51   1
   1   3  19   31.79    4.78   1
  -3   3  19  536.14   24.31   1
   3  -3  19  540.98   23.81   1
   3   3 -19  625.67   24.93   1
   3   3  19  587.09   23.05   1
   3  -3 -19  559.53   25.18   1
  -3  -3  19  544.47   23.85   1
   5   3 -19  107.25   10.59   1
  -5   3  19   91.68   10.65   1
   5  -3  19   79.86    8.50   1
   5   3  19   83.45    6.96   1
   5  -3 -19  103.63   10.84   1
  -5  -3  19  108.52   10.99   1
   7   3 -19  190.44   13.95   1
  -7   3  19  206.61   15.83   1
   7  -3  19  212.68   12.83   1
   7  -3 -19  210.70   15.69   1
  -7  -3  19  220.25   15.90   1
   7   3  19  205.39    9.92   1
  -9   3  19    7.63    6.66   1
   9   3 -19    3.06    5.24   1
   9  -3 -19    1.64    5.39   1
  -9  -3  19    8.89    6.57   1
   1  -5  19  656.31   27.57   1
  -1   5  19  656.64   27.46   1
  -1  -5  19  698.30   27.68   1
   1  -5 -19  755.88   28.00   1
   1   5  19  660.49   26.83   1
   3  -5  19  522.95   23.11   1
   3   5 -19  550.03   22.98   1
  -3   5  19  493.32   23.54   1
   3   5  19  528.85   21.27   1
  -3  -5  19  541.53   23.25   1
   3  -5 -19  521.28   24.04   1
  -5   5  19  562.46   27.06   1
   5  -5  19  599.88   25.23   1
   5   5 -19  571.20   25.49   1
  -5  -5  19  553.59   25.53   1
   5   5  19  590.09   21.96   1
   5  -5 -19  540.59   26.91   1
  -7   5  19   -2.10    4.58   1
   7   5 -19    3.40    4.34   1
   7  -5  19    1.72    3.90   1
  -7  -5  19   -2.21    4.14   1
   7  -5 -19    1.88    5.12   1
  -9   5  19  147.69   17.49   1
   9   5 -19  143.20   12.76   1
   9  -5  19  124.87   11.35   1
   9  -5 -19  153.58   15.97   1
  -1   7  19  711.10   28.98   1
   1  -7  19  761.04   29.55   1
   1  -7 -19  677.64   28.36   1
  -1  -7  19  711.34   28.67   1
   1   7  19  717.52   27.83   1
  -3   7  19  260.89   15.33   1
   3  -7  19  230.65   13.88   1
   3   7 -19  243.20   13.28   1
   3   7  19  233.71   11.70   1
   3  -7 -19  271.02   15.44   1
  -3  -7  19  229.32   13.74   1
  -5   7  19  376.74   21.10   1
   5   7 -19  404.71   19.47   1
   5  -7  19  374.64   19.55   1
   5  -7 -19  416.09   22.15   1
   5   7  19  393.50   15.22   1
  -5  -7  19  390.49   19.64   1
   7   7 -19   87.10    9.72   1
   7  -7  19   72.76    9.10   1
  -7   7  19   57.31   10.13   1
  -7  -7  19   79.07   10.38   1
   7  -7 -19   74.93   11.17   1
  -1   9  19 1714.44   59.33   1
   1  -9  19 1811.93   61.49   1
  -1  -9  19 1617.06   58.74   1
   1  -9 -19 1682.92   60.50   1
   1   9  19 1681.29   59.20   1
   3  -9  19  412.95   20.09   1
  -3   9  19  395.60   20.86   1
   3   9  19  427.63   16.92   1
   3  -9 -19  371.79   20.27   1
  -3  -9  19  454.81   20.41   1
   5   9 -19   65.80    7.75   1
   5  -9  19   55.33    8.06   1
  -5   9  19   60.10    9.38   1
   5  -9 -19   57.27    9.17   1
  -5  -9  19   67.05    8.55   1
  -7   9  19   12.77    6.79   1
   7  -9  19   11.48    5.32   1
   7   9 -19   16.79    5.12   1
  -7  -9  19   20.97    6.19   1
   7  -9 -19   24.03    7.37   1
  -1  11  19 1271.52   47.16   1
   1 -11  19 1284.98   47.80   1
   1  11  19 1294.81   45.56   1
   1 -11 -19 1249.44   47.16   1
  -1 -11  19 1281.69   47.34   1
   3 -11  19  685.87   29.31   1
  -3  11  19  631.18   28.85   1
   3  11  19  656.52   24.52   1
   3 -11 -19  685.07   30.28   1
  -3 -11  19  664.71   27.57   1
   5  11 -19   43.40    6.34   1
   5 -11  19   19.68    5.82   1
  -5  11  19   30.07    7.40   1
  -5 -11  19   22.55    5.69   1
   5 -11 -19   23.48    6.73   1
   7  11 -19  133.91   10.02   1
   7 -11  19  146.88   13.76   1
  -7 -11  19  152.78   14.10   1
   7 -11 -19  136.04   15.65   1
  -1  13  19   87.25    9.22   1
  -1 -13 -19  108.55    8.26   1
   1 -13  19   93.76   10.13   1
   1  13  19   94.87    7.83   1
   1 -13 -19   92.97    9.31   1
  -1 -13  19   96.96    9.64   1
   3 -13  19  316.03   18.09   1
  -3  13  19  288.02   17.26   1
   3 -13 -19  304.77   18.18   1
  -3 -13  19  284.44   15.84   1
   5  13 -19   25.08    4.98   1
   5 -13  19   30.54    6.86   1
  -5  13  19   34.81    7.97   1
  -5 -13  19   23.54    5.65   1
   5 -13 -19   26.92    7.45   1
   7  13 -19   17.20    4.52   1
   7 -13  19    8.23    5.23   1
   7 -13 -19   18.02    7.54   1
  -7 -13  19   17.84    5.95   1
   1 -15  19  990.23   39.46   1
  -1  15  19  984.77   38.55   1
  -1 -15 -19  987.15   37.05   1
  -1 -15  19  958.30   38.42   1
   1  15  19  992.77   36.31   1
   1 -15 -19  944.77   38.61   1
   3 -15  19   35.73    7.34   1
  -3  15  19   36.89    7.56   1
   3 -15 -19   49.08    8.40   1
  -3 -15  19   34.53    6.31   1
   5  15 -19   12.80    3.91   1
   5 -15  19   18.97    6.05   1
  -5 -15  19   20.32    5.35   1
   5 -15 -19   17.58    6.99   1
   7 -15  19   -0.46    4.41   1
   7 -15 -19    0.15    5.34   1
  -1 -17 -19  190.92   12.06   1
   1 -17  19  208.97   14.46   1
   1 -17 -19  186.21   13.46   1
  -1 -17  19  192.07   13.37   1
   3 -17  19  689.33   32.00   1
  -3 -17 -19  641.93   26.28   1
  -3 -17  19  704.67   29.11   1
   3 -17 -19  722.11   33.04   1
   5  17 -19   12.03    3.88   1
   5 -17  19    9.19    5.74   1
   5 -17 -19    1.87    5.56   1
  -5 -17  19   14.23    4.83   1
   7 -17  19    9.51    5.80   1
   7 -17 -19   -5.76    5.32   1
  -1 -19 -19   23.60    5.55   1
   1 -19  19    6.86    5.63   1
  -1 -19  19   19.60    5.87   1
   1 -19 -19   18.94    6.07   1
  -3 -19 -19  308.17   15.23   1
   3 -19  19  297.94   18.57   1
  -3 -19  19  289.45   16.91   1
   3 -19 -19  270.34   18.49   1
   5 -19  19   23.28    7.11   1
   5  19 -19   30.34    4.87   1
  -5 -19  19   20.95    5.81   1
   5 -19 -19   25.80    8.05   1
   7 -19  19   81.30   12.26   1
   7 -19 -19   94.52   14.59   1
   1 -21  19  193.68   14.33   1
  -1 -21 -19  214.57   13.63   1
  -1 -21  19  203.78   14.44   1
   1 -21 -19  171.86   13.76   1
   3 -21  19   82.60   11.41   1
  -3 -21  19  104.61   11.19   1
   3 -21 -19   87.83   12.14   1
   5 -21  19    7.09    5.95   1
   5  21 -19    5.79    3.24   1
   5 -21 -19   10.89    6.82   1
  -1 -23 -19   18.40    5.79   1
   1 -23  19   16.21    6.33   1
   1 -23 -19   10.02    5.61   1
  -1 -23  19   11.18    5.56   1
   3 -23  19   12.69    6.02   1
   3 -23 -19   -2.82    5.05   1
  -3 -23  19   19.19    5.95   1
   5 -23  19   54.51   10.54   1
   5 -23 -19   64.23   12.23   1
   1 -25  19   35.61    8.35   1
  -1 -25 -19   40.45    7.34   1
   1 -25 -19   30.03    7.64   1
  -1 -25  19   25.91    6.92   1
   3 -25  19   38.14    8.69   1
   3 -25 -19   31.25    8.73   1
  -3 -25  19   27.32    6.78   1
   5 -25  19   41.04    9.96   1
   5 -25 -19   26.84    9.64   1
   1 -27  19   23.22    7.25   1
  -1 -27  19    4.30    5.12   1
   1 -27 -19    7.55    6.08   1
   3 -27  19    7.87    6.39   1
   3 -27 -19   16.82    7.11   1
  -3 -27  19    9.04    4.98   1
   1 -29  19   24.79    8.38   1
  -1 -29  19   47.70    9.01   1
   1 -29 -19   29.71    8.62   1
   3 -29  19   20.26    8.10   1
   3 -29 -19    8.60    7.14   1
   1 -31  19    0.09    5.95   1
  -1 -31  19    3.41    5.43   1
   0   0  20 1287.17   46.44   1
  -2   0  20   -2.16    2.75   1
   2   0 -20   -0.25    2.30   1
   2   0  20    0.74    2.42   1
  -4   0  20  300.83   16.79   1
   4   0  20  301.67   15.04   1
   4   0 -20  291.42   16.50   1
   6   0  20    1.07    3.30   1
  -6   0  20   -3.04    3.84   1
   6   0 -20   -7.86    3.23   1
  -8   0  20   -0.37    5.04   1
   8   0  20    7.11    3.61   1
   8   0 -20    8.46    5.68   1
   0  -2  20   10.19    3.35   1
   0   2  20    9.90    3.26   1
   2  -2  20  249.83   13.64   1
  -2   2  20  305.12   15.82   1
   2  -2 -20  266.66   14.26   1
  -2  -2  20  269.75   14.97   1
   2   2  20  259.45   13.31   1
  -4   2  20  116.51   11.39   1
   4   2 -20   94.61    9.73   1
   4  -2  20  114.30    8.80   1
  -4  -2  20  114.24   11.07   1
   4   2  20  105.15    8.18   1
   4  -2 -20  109.07   10.81   1
   6  -2  20  126.94    9.78   1
   6   2 -20  102.40   11.36   1
  -6   2  20  116.26   13.15   1
  -6  -2  20  117.57   12.47   1
   6   2  20  117.79    8.52   1
   6  -2 -20  121.61   12.54   1
   8   2 -20   88.92   11.01   1
   8  -2  20   79.76    8.23   1
  -8   2  20   87.63   12.77   1
   8  -2 -20   80.18   11.44   1
  -8  -2  20   91.03   12.27   1
   0   4  20   29.20    5.06   1
   0  -4  20   21.42    4.64   1
  -2   4  20   24.95    5.43   1
   2  -4  20   21.34    4.59   1
   2   4  20   22.11    4.35   1
   2  -4 -20   29.69    5.52   1
  -2  -4  20   25.20    5.00   1
   4   4 -20  305.81   16.37   1
  -4   4  20  332.83   18.50   1
   4  -4  20  313.98   16.17   1
   4   4  20  298.88   14.33   1
   4  -4 -20  308.76   17.50   1
  -4  -4  20  340.67   18.10   1
   6  -4  20  280.61   16.00   1
  -6   4  20  323.08   19.75   1
   6   4 -20  297.73   17.19   1
  -6  -4  20  307.35   18.27   1
   6  -4 -20  315.91   18.93   1
   6   4  20  304.82   13.42   1
   8   4 -20   55.81    8.90   1
   8  -4  20   55.51    7.59   1
  -8   4  20   54.94   10.63   1
  -8  -4  20   77.60   11.41   1
   8  -4 -20   49.82    9.71   1
   0   6  20  878.47   32.98   1
   0  -6  20  816.52   33.09   1
   2  -6  20  393.22   18.56   1
  -2   6  20  388.67   19.00   1
  -2  -6  20  361.95   18.15   1
   2  -6 -20  350.68   18.33   1
   2   6  20  375.40   16.75   1
   4  -6  20 1293.77   47.56   1
  -4   6  20 1293.02   49.98   1
   4   6 -20 1289.45   47.42   1
  -4  -6  20 1281.45   48.39   1
   4  -6 -20 1224.16   49.17   1
   4   6  20 1289.41   44.33   1
   6  -6  20  142.63   10.84   1
   6   6 -20  141.32   11.06   1
  -6   6  20  149.24   14.86   1
   6  -6 -20  156.88   14.90   1
  -6  -6  20  153.15   13.86   1
   6   6  20  134.79    6.98   1
   8   6 -20   29.57    6.63   1
  -8   6  20   26.35    8.22   1
   8  -6  20   41.40    7.19   1
   8  -6 -20   34.29    8.78   1
  -8  -6  20   30.13    8.05   1
   0  -8  20  675.09   27.48   1
   0   8  20  622.26   26.40   1
   2  -8  20  177.29   11.82   1
  -2   8  20  191.15   12.66   1
   2  -8 -20  187.04   12.47   1
   2   8  20  180.96   10.54   1
  -2  -8  20  205.08   12.39   1
   4   8 -20  265.76   15.17   1
   4  -8  20  325.84   17.02   1
  -4   8  20  278.54   17.45   1
   4   8  20  269.58   12.67   1
   4  -8 -20  286.28   17.53   1
  -4  -8  20  271.27   15.94   1
   6   8 -20   52.90    7.88   1
   6  -8  20   75.47    9.34   1
  -6   8  20   51.71    9.46   1
   6  -8 -20   70.63   10.88   1
  -6  -8  20   70.31    9.53   1
   8   8 -20    7.01    4.72   1
   8  -8  20    6.47    4.95   1
  -8   8  20   -1.52    6.01   1
   8  -8 -20   16.73    7.14   1
  -8  -8  20    0.26    5.11   1
   0 -10 -20   17.52    4.16   1
   0  10  20   15.55    4.27   1
   0 -10  20   15.50    4.54   1
  -2  10  20  500.68   23.50   1
   2 -10  20  533.89   24.17   1
   2  10  20  503.29   21.25   1
  -2 -10  20  506.09   22.81   1
   2 -10 -20  541.72   24.39   1
   4  10 -20 1072.32   40.34   1
  -4  10  20 1019.77   42.25   1
   4 -10  20 1098.49   42.36   1
   4  10  20 1063.45   36.17   1
  -4 -10  20 1026.61   39.75   1
   4 -10 -20 1035.45   43.70   1
   6 -10  20   37.63    7.21   1
  -6  10  20   39.82    8.48   1
   6  10 -20   43.19    7.03   1
  -6 -10  20   35.30    7.09   1
   6 -10 -20   45.48    9.16   1
   8 -10  20   88.14   10.79   1
   8  10 -20   78.82    8.85   1
   8 -10 -20   84.69   12.81   1
   0  12  20  284.33   15.36   1
   0 -12 -20  310.49   15.68   1
   0 -12  20  292.59   16.55   1
  -2  12  20  136.14   11.04   1
   2 -12  20  109.70   11.21   1
  -2 -12  20  104.65   10.29   1
   2 -12 -20  150.80   11.42   1
   2  12  20  147.35    9.15   1
   4  12 -20  168.84   11.41   1
   4 -12  20  187.59   13.56   1
  -4  12  20  146.60   14.28   1
  -4 -12  20  173.61   12.18   1
   4 -12 -20  198.30   14.88   1
   6 -12  20    1.71    4.48   1
   6  12 -20    6.02    3.82   1
  -6  12  20   -5.24    5.00   1
  -6 -12  20    5.15    4.28   1
   6 -12 -20   -3.99    4.18   1
   8 -12  20   61.13   10.06   1
   8 -12 -20   94.38   13.86   1
   0 -14 -20 1545.71   56.48   1
   0  14  20 1645.34   56.52   1
   0 -14  20 1518.11   57.25   1
   2 -14  20  603.97   27.08   1
  -2 -14 -20  559.00   22.31   1
  -2  14  20  527.71   24.98   1
   2  14  20  553.01   22.61   1
  -2 -14  20  483.28   23.54   1
   2 -14 -20  566.76   26.90   1
  -4  14  20   56.91    9.16   1
   4  14 -20   45.75    6.50   1
   4 -14  20   53.50    8.29   1
   4 -14 -20   56.44    9.36   1
  -4 -14  20   55.44    7.87   1
   6  14 -20   69.70    7.83   1
   6 -14  20   70.75    9.91   1
   6 -14 -20   72.82   11.72   1
  -6 -14  20   98.55   10.94   1
   8 -14  20   22.36    7.07   1
   8 -14 -20    5.23    6.45   1
   0  16  20   76.70    8.59   1
   0 -16 -20   78.75    9.03   1
   0 -16  20   77.91    9.48   1
  -2 -16 -20  889.22   34.46   1
  -2  16  20  941.05   37.94   1
   2 -16  20  911.76   37.38   1
  -2 -16  20  891.57   36.64   1
   2 -16 -20  845.73   37.06   1
   4 -16  20  271.85   17.74   1
   4  16 -20  266.02   14.41   1
   4 -16 -20  310.20   19.64   1
  -4 -16  20  308.73   17.24   1
   6  16 -20  139.99    9.40   1
   6 -16  20  133.21   14.16   1
  -6 -16  20  158.77   12.56   1
   6 -16 -20  125.26   15.43   1
   0 -18 -20   24.80    5.73   1
   0 -18  20   34.12    6.93   1
  -2 -18 -20  193.29   12.12   1
   2 -18  20  220.01   15.68   1
   2 -18 -20  197.40   15.04   1
  -2 -18  20  201.00   13.75   1
   4 -18  20   57.56    9.73   1
  -4 -18  20   65.59    8.66   1
   4 -18 -20   50.40    9.95   1
   6  18 -20   41.19    5.50   1
   6 -18  20   34.54    7.96   1
   6 -18 -20   43.36   10.18   1
   0 -20  20  763.26   33.23   1
   0 -20 -20  735.28   32.31   1
  -2 -20 -20  501.35   23.42   1
   2 -20  20  549.14   27.46   1
   2 -20 -20  528.78   27.21   1
  -2 -20  20  553.58   25.31   1
   4  20 -20   51.01    6.64   1
   4 -20  20   41.61    8.81   1
   4 -20 -20   55.03   10.90   1
  -4 -20  20   55.05    8.36   1
   6 -20  20   58.12   10.80   1
   6 -20 -20   49.31   10.83   1
   0 -22  20    0.93    4.63   1
   0 -22 -20   -4.44    3.72   1
   2 -22  20  125.94   14.02   1
  -2 -22 -20  130.93   11.81   1
  -2 -22  20  127.87   12.63   1
   2 -22 -20  140.72   15.02   1
   4 -22  20  173.89   16.99   1
   4  22 -20  179.79   10.84   1
   4 -22 -20  161.90   17.36   1
  -4 -22  20  204.81   14.24   1
   6 -22  20   52.19   10.47   1
   6 -22 -20   68.99   13.21   1
   0 -24  20   86.80   11.27   1
   0 -24 -20   75.19   10.33   1
   2 -24  20   25.30    7.71   1
   2 -24 -20   18.05    6.99   1
  -2 -24  20   23.42    6.63   1
   4  24 -20   16.94    4.22   1
   4 -24  20    8.39    6.49   1
   4 -24 -20   10.93    7.60   1
   0 -26  20    6.98    5.18   1
   0 -26 -20   14.32    6.14   1
   2 -26  20   86.91   12.62   1
  -2 -26  20   91.68   11.57   1
   2 -26 -20   81.67   12.61   1
   4 -26  20  304.46   21.58   1
   4 -26 -20  294.40   22.45   1
   0 -28  20   55.92    9.94   1
   0 -28 -20   59.35   10.10   1
   2 -28  20   -0.91    5.49   1
  -2 -28  20   -3.55    4.61   1
   2 -28 -20   13.19    7.11   1
   0 -30  20   27.88    7.89   1
   1  -1  21  870.10   33.92   1
  -1   1  21  876.87   34.03   1
  -1  -1  21  843.11   33.62   1
   1   1  21  888.47   33.74   1
   3  -1  21  737.89   28.99   1
   3   1 -21  707.71   29.78   1
  -3   1  21  786.30   31.71   1
   3  -1 -21  708.36   30.16   1
  -3  -1  21  715.00   31.12   1
   3   1  21  716.51   28.44   1
   5   1 -21  863.27   37.53   1
  -5   1  21  909.78   38.22   1
   5  -1  21  983.13   35.65   1
   5  -1 -21  936.45   38.64   1
   5   1  21  903.38   34.63   1
  -5  -1  21  895.93   37.66   1
  -7   1  21  106.21   13.11   1
   7  -1  21  111.66    9.66   1
   7   1 -21  104.95   12.30   1
   7  -1 -21  106.79   12.56   1
   7   1  21   97.49    8.42   1
  -7  -1  21  109.45   12.95   1
  -1   3  21  304.83   16.23   1
   1  -3  21  315.36   16.41   1
  -1  -3  21  337.46   16.77   1
   1   3  21  341.11   16.35   1
  -3   3  21  279.14   16.31   1
   3  -3  21  278.86   15.34   1
   3   3 -21  348.88   16.94   1
   3  -3 -21  293.70   16.66   1
   3   3  21  312.94   14.97   1
  -3  -3  21  291.74   16.27   1
   5   3 -21  626.35   28.73   1
   5  -3  21  667.10   27.49   1
  -5   3  21  637.84   29.46   1
  -5  -3  21  596.41   27.94   1
   5  -3 -21  658.28   30.32   1
   5   3  21  653.14   25.46   1
  -7   3  21   61.77   10.41   1
   7  -3  21   49.30    7.09   1
   7   3 -21   40.40    8.04   1
  -7  -3  21   54.14    9.57   1
   7  -3 -21   42.19    8.60   1
   7   3  21   47.96    5.25   1
  -1   5  21  374.88   18.54   1
   1  -5  21  379.61   18.66   1
  -1  -5  21  394.32   18.80   1
   1   5  21  397.84   18.18   1
   1  -5 -21  378.99   18.18   1
  -3   5  21 1766.99   62.27   1
   3   5 -21 1725.72   58.99   1
   3  -5  21 1591.49   58.78   1
  -3  -5  21 1629.53   60.65   1
   3   5  21 1690.33   57.03   1
   3  -5 -21 1583.75   59.98   1
  -5   5  21    0.01    4.41   1
   5  -5  21    1.19    3.80   1
   5   5 -21   11.64    4.70   1
   5   5  21    6.24    2.89   1
   5  -5 -21    2.64    4.71   1
  -5  -5  21    0.08    4.14   1
   7  -5  21   34.13    6.61   1
   7   5 -21   30.77    7.20   1
  -7   5  21   13.29    6.29   1
   7  -5 -21   46.46    9.34   1
  -7  -5  21   32.80    7.91   1
   1  -7  21  201.70   12.75   1
  -1   7  21  177.15   11.93   1
   1  -7 -21  197.26   12.07   1
  -1  -7  21  203.20   12.40   1
   1   7  21  203.99   11.96   1
   3   7 -21  484.82   22.80   1
  -3   7  21  544.47   25.79   1
   3  -7  21  561.45   24.34   1
   3  -7 -21  530.60   25.11   1
   3   7  21  516.42   21.33   1
  -3  -7  21  542.24   24.63   1
  -5   7  21   96.69   11.87   1
   5   7 -21   97.63   10.39   1
   5  -7  21  101.07   10.29   1
   5   7  21   98.38    6.71   1
  -5  -7  21   85.77   10.26   1
   5  -7 -21  111.81   12.77   1
  -7   7  21  100.33   13.47   1
   7   7 -21   95.42   10.64   1
   7  -7  21   90.39   10.14   1
   7  -7 -21   87.18   12.41   1
  -7  -7  21   89.04   11.36   1
   1  -9  21  184.87   12.56   1
  -1   9  21  201.29   13.12   1
   1   9  21  201.33   11.81   1
   1  -9 -21  206.92   12.67   1
  -1  -9  21  216.01   13.15   1
   3  -9  21 1609.16   58.48   1
  -3   9  21 1576.25   60.03   1
   3  -9 -21 1572.61   59.42   1
   3   9  21 1602.55   54.62   1
  -3  -9  21 1663.35   58.93   1
   5  -9  21   15.44    5.36   1
   5   9 -21   15.24    4.94   1
  -5   9  21   21.62    6.77   1
   5  -9 -21   29.02    7.34   1
  -5  -9  21   19.14    5.79   1
   7   9 -21   21.51    5.82   1
   7  -9  21   15.38    5.46   1
  -7   9  21   16.96    7.09   1
  -7  -9  21   18.86    6.54   1
   7  -9 -21   13.55    6.83   1
   1 -11  21 2053.06   76.05   1
  -1  11  21 2172.88   75.72   1
   1  11  21 2231.03   74.45   1
  -1 -11  21 2155.12   75.60   1
   1 -11 -21 2254.98   76.36   1
   3 -11  21  387.58   20.61   1
  -3  11  21  382.04   21.04   1
  -3 -11  21  423.86   20.62   1
   3  11  21  418.65   17.11   1
   3 -11 -21  392.82   21.47   1
   5 -11  21   -1.08    4.04   1
   5  11 -21    0.27    3.42   1
  -5  11  21   -2.25    3.80   1
   5 -11 -21    1.96    4.58   1
  -5 -11  21    2.65    3.63   1
   7  11 -21    6.55    4.39   1
  -7  11  21    1.95    5.72   1
   7 -11  21    6.33    4.82   1
  -7 -11  21   11.56    5.35   1
   7 -11 -21    9.09    6.60   1
   1 -13  21  267.48   16.72   1
  -1  13  21  263.46   15.86   1
  -1 -13 -21  283.88   14.92   1
   1  13  21  289.60   15.07   1
  -1 -13  21  290.13   16.75   1
   1 -13 -21  303.63   16.90   1
   3 -13  21    2.40    4.02   1
  -3  13  21    9.55    5.23   1
   3  13  21   10.55    3.07   1
   3 -13 -21   10.50    5.30   1
  -3 -13  21   15.80    5.12   1
   5  13 -21   49.26    6.99   1
  -5  13  21   41.65    8.71   1
   5 -13  21   34.77    7.16   1
  -5 -13  21   41.29    7.35   1
   5 -13 -21   46.61    9.26   1
   7 -13  21   88.01   11.50   1
   7  13 -21  100.25    9.58   1
   7 -13 -21   62.62   11.45   1
  -7 -13  21  106.50   11.98   1
  -1  15  21  438.74   21.58   1
  -1 -15 -21  429.89   20.14   1
   1 -15  21  464.18   23.21   1
   1  15  21  462.36   20.46   1
   1 -15 -21  430.03   22.35   1
  -1 -15  21  415.99   21.32   1
  -3  15  21  256.65   16.76   1
   3 -15  21  284.66   17.51   1
  -3 -15  21  254.74   15.59   1
   3 -15 -21  250.49   17.64   1
   5  15 -21  100.85    9.44   1
   5 -15  21   85.55   11.07   1
  -5 -15  21   89.86   10.25   1
   5 -15 -21  101.59   13.65   1
   7 -15  21   22.81    7.03   1
   7 -15 -21   23.39    7.95   1
  -1 -17 -21  114.54   10.81   1
   1 -17  21  137.01   13.33   1
  -1 -17  21   99.40   11.13   1
   1 -17 -21  106.71   11.62   1
  -3 -17 -21  317.72   16.01   1
   3 -17  21  321.89   19.53   1
  -3 -17  21  344.33   18.55   1
   3 -17 -21  312.92   20.16   1
   5  17 -21  199.47   12.05   1
   5 -17  21  200.32   15.71   1
  -5 -17  21  200.36   14.09   1
   5 -17 -21  189.10   18.44   1
   7 -17  21   49.05    9.73   1
   7 -17 -21   43.91   10.74   1
   1 -19  21  276.81   17.34   1
  -1 -19 -21  256.22   15.67   1
  -1 -19  21  279.17   16.92   1
   1 -19 -21  246.78   16.48   1
   3 -19  21    4.31    5.28   1
  -3 -19 -21   10.14    4.33   1
  -3 -19  21    9.75    5.09   1
   3 -19 -21    0.81    4.96   1
   5 -19  21   -2.62    4.82   1
   5  19 -21   -0.70    3.15   1
  -5 -19  21    6.68    4.74   1
   5 -19 -21    3.78    5.85   1
  -1 -21 -21  351.00   19.04   1
   1 -21  21  409.37   22.36   1
   1 -21 -21  356.89   21.20   1
  -1 -21  21  358.03   20.33   1
   3 -21  21   17.11    6.96   1
  -3 -21  21   31.50    7.04   1
   3 -21 -21   22.28    7.61   1
   5  21 -21   28.66    5.17   1
   5 -21  21   27.88    8.12   1
   5 -21 -21   48.21   10.37   1
  -1 -23 -21   11.82    5.03   1
   1 -23  21   15.21    6.32   1
  -1 -23  21    6.94    4.86   1
   1 -23 -21    9.64    5.59   1
   3 -23  21   20.51    7.48   1
   3 -23 -21   43.21    9.70   1
  -3 -23  21   61.76    9.31   1
   5 -23  21    6.12    6.93   1
   5 -23 -21    9.56    7.25   1
   1 -25  21   63.73   10.41   1
  -1 -25 -21   58.14    9.13   1
   1 -25 -21   57.95   10.34   1
  -1 -25  21   58.07    9.46   1
   3 -25  21   20.14    7.59   1
   3 -25 -21   32.07    8.74   1
  -3 -25  21   26.22    7.18   1
   1 -27  21   82.14   11.65   1
  -1 -27  21   78.24   11.45   1
   1 -27 -21   88.08   12.85   1
   3 -27  21  164.41   17.82   1
  -3 -27  21  170.90   15.93   1
   3 -27 -21  173.03   18.77   1
   1 -29  21   43.97    9.88   1
   1 -29 -21   46.15    9.88   1
  -1 -29  21   48.97    9.57   1
   0   0  22    4.18    3.02   1
  -2   0  22   19.48    4.96   1
   2   0 -22   24.98    5.12   1
   2   0  22   24.55    4.74   1
   4   0  22    1.41    3.22   1
   4   0 -22   -2.35    2.90   1
  -4   0  22   -1.61    3.56   1
   6   0 -22  293.16   18.32   1
  -6   0  22  313.15   19.65   1
   6   0  22  286.51   14.97   1
   8   0 -22   -4.47    4.85   1
  -8   0  22    0.62    5.51   1
   0  -2  22    4.03    2.94   1
   0   2  22    3.88    3.01   1
  -2   2  22   24.51    5.09   1
   2  -2  22   23.34    5.04   1
   2   2  22   19.28    4.48   1
  -2  -2  22   17.02    4.71   1
   2  -2 -22   21.70    4.84   1
  -4   2  22  143.41   13.24   1
   4   2 -22  131.50   12.10   1
   4  -2  22  145.15   10.20   1
   4   2  22  122.61    9.08   1
  -4  -2  22  132.99   12.79   1
   4  -2 -22  119.86   12.05   1
  -6   2  22  325.39   20.43   1
   6   2 -22  300.80   18.43   1
   6  -2  22  295.71   16.06   1
   6  -2 -22  309.06   19.07   1
  -6  -2  22  320.74   19.46   1
   6   2  22  319.38   15.05   1
  -8   2  22    7.93    6.42   1
   8   2 -22    6.13    5.50   1
   8  -2  22    2.52    3.80   1
  -8  -2  22    9.78    6.23   1
   8  -2 -22   13.69    6.52   1
   0   4  22   43.18    6.37   1
   0  -4  22   40.60    6.33   1
  -2   4  22   29.81    5.89   1
   2  -4  22   32.82    5.80   1
   2   4  22   34.86    5.36   1
   2  -4 -22   34.41    6.19   1
  -2  -4  22   27.24    5.45   1
  -4   4  22 1077.02   44.26   1
   4  -4  22 1117.44   42.34   1
   4   4 -22 1046.38   42.82   1
   4   4  22 1128.53   40.40   1
   4  -4 -22 1156.46   44.75   1
  -4  -4  22 1142.51   43.99   1
   6   4 -22   94.86   11.20   1
  -6   4  22  124.37   13.83   1
   6  -4  22   98.33   10.06   1
  -6  -4  22  108.74   12.39   1
   6   4  22  108.47    7.74   1
   6  -4 -22   91.93   11.67   1
  -8   4  22    9.12    6.46   1
   8   4 -22   14.23    6.29   1
   8  -4  22   10.05    5.02   1
   8  -4 -22   18.44    7.31   1
  -8  -4  22   16.66    6.99   1
   0   6  22   37.71    6.02   1
   0  -6  22   42.69    6.49   1
   2  -6  22  808.40   33.21   1
  -2   6  22  740.83   31.67   1
  -2  -6  22  745.33   30.88   1
   2  -6 -22  816.81   33.52   1
   2   6  22  830.37   31.74   1
   4   6 -22  225.17   14.23   1
   4  -6  22  263.09   14.85   1
  -4   6  22  265.70   17.00   1
   4  -6 -22  239.79   15.78   1
   4   6  22  221.91   12.19   1
  -4  -6  22  232.63   15.07   1
   6  -6  22  131.51   12.17   1
  -6   6  22  135.95   14.53   1
   6   6 -22  124.53   12.59   1
   6   6  22  153.37    7.84   1
   6  -6 -22  116.28   13.81   1
  -6  -6  22  145.17   14.06   1
   8  -6  22   39.75    7.49   1
   8   6 -22   54.35    8.83   1
  -8   6  22   38.78   10.13   1
  -8  -6  22   59.18   10.23   1
   8  -6 -22   46.08   10.13   1
   0   8  22  105.87   10.14   1
   0  -8  22  121.99    9.81   1
  -2   8  22  100.69   10.46   1
   2  -8  22  104.29   10.58   1
  -2  -8  22   88.21    9.77   1
   2   8  22  109.48    8.98   1
   2  -8 -22  115.68   11.41   1
   4  -8  22  536.47   24.73   1
   4   8 -22  516.11   23.86   1
  -4   8  22  484.06   25.59   1
   4  -8 -22  514.13   26.05   1
  -4  -8  22  562.07   25.35   1
   4   8  22  526.47   20.95   1
   6   8 -22   43.94    7.20   1
   6  -8  22   46.94    7.69   1
  -6   8  22   47.39    9.20   1
   6  -8 -22   38.68    8.86   1
  -6  -8  22   48.00    8.45   1
  -8   8  22   25.06    8.40   1
   8   8 -22   16.43    6.08   1
   8  -8  22   20.83    6.35   1
  -8  -8  22   19.28    7.15   1
   8  -8 -22   16.96    7.67   1
   0  10  22  457.66   21.24   1
   0 -10  22  450.36   21.86   1
   0 -10 -22  450.64   20.78   1
  -2  10  22 1792.63   64.05   1
   2 -10  22 1807.01   65.18   1
   2  10  22 1725.08   61.87   1
  -2 -10  22 1713.39   62.97   1
   2 -10 -22 1891.97   65.96   1
   4 -10  22  142.20   11.74   1
  -4  10  22  162.90   13.33   1
   4  10 -22  165.39   11.40   1
   4 -10 -22  153.44   14.72   1
   4  10  22  159.35    8.63   1
  -4 -10  22  164.15   12.41   1
   6 -10  22   23.45    6.49   1
  -6  10  22   41.98    9.15   1
   6  10 -22   33.11    6.46   1
   6 -10 -22   30.82    8.70   1
  -6 -10  22   34.36    7.28   1
   8 -10  22   83.98   10.59   1
   8  10 -22   51.54    7.96   1
   8 -10 -22   42.91   10.11   1
   0 -12 -22  256.24   15.02   1
   0 -12  22  251.66   15.99   1
   0  12  22  288.01   15.66   1
   2 -12  22   63.84    8.61   1
  -2  12  22   70.01    9.27   1
   2 -12 -22   46.38    8.21   1
  -2 -12  22   71.61    8.98   1
   2  12  22   69.31    7.10   1
  -4  12  22    3.81    4.89   1
   4 -12  22    8.31    4.83   1
   4  12 -22    4.09    3.79   1
   4  12  22    5.31    2.28   1
  -4 -12  22    7.19    4.74   1
   4 -12 -22   -0.09    4.58   1
  -6  12  22   21.30    7.53   1
   6  12 -22   19.88    5.34   1
   6 -12  22   16.72    6.02   1
  -6 -12  22   22.99    6.04   1
   6 -12 -22   27.13    7.80   1
   0 -14 -22  177.27   12.47   1
   0 -14  22  158.89   12.54   1
   0  14  22  170.05   11.95   1
  -2  14  22  815.32   35.25   1
   2 -14  22  941.32   37.87   1
  -2 -14 -22  851.28   32.47   1
   2  14  22  860.00   33.06   1
  -2 -14  22  824.05   34.65   1
   2 -14 -22  871.54   37.53   1
  -4  14  22  280.44   18.89   1
   4  14 -22  318.42   16.65   1
   4 -14  22  307.52   18.72   1
   4 -14 -22  330.37   20.73   1
  -4 -14  22  335.15   18.21   1
   6 -14  22   42.74    8.47   1
   6  14 -22   64.57    8.06   1
  -6 -14  22   39.41    7.66   1
   6 -14 -22   47.41   10.03   1
   0  16  22 4261.67  141.82   1
   0 -16  22 4291.83  143.63   1
   0 -16 -22 4338.43  142.80   1
   2 -16  22  189.22   14.33   1
  -2 -16 -22  177.72   11.36   1
  -2  16  22  141.55   13.78   1
   2 -16 -22  168.99   14.07   1
  -2 -16  22  185.43   13.31   1
   4  16 -22   45.24    6.59   1
   4 -16  22   19.53    6.73   1
  -4  16  22   45.93    8.81   1
   4 -16 -22   37.81    8.43   1
  -4 -16  22   43.24    7.58   1
   6  16 -22   16.98    4.77   1
   6 -16  22   26.43    7.07   1
  -6 -16  22   22.91    6.74   1
   6 -16 -22   25.93    8.27   1
   0 -18 -22   33.63    6.85   1
   0 -18  22   32.95    7.43   1
  -2 -18 -22  190.98   12.68   1
   2 -18  22  203.14   14.99   1
  -2 -18  22  191.78   13.68   1
   2 -18 -22  198.24   15.16   1
   4  18 -22  111.13   10.05   1
   4 -18  22   80.31   11.22   1
   4 -18 -22  102.85   13.77   1
  -4 -18  22  118.86   12.29   1
   6 -18  22   38.06    8.67   1
   6  18 -22   21.48    5.30   1
   6 -18 -22   14.41    7.72   1
   0 -20  22   -0.20    4.02   1
   0 -20 -22    0.67    3.72   1
   2 -20  22  215.82   16.05   1
  -2 -20 -22  202.63   13.26   1
  -2 -20  22  219.66   15.26   1
   2 -20 -22  196.02   15.66   1
   4 -20  22   96.77   12.78   1
   4  20 -22   84.82    8.67   1
   4 -20 -22   80.16   12.48   1
  -4 -20  22  105.60   11.77   1
   6 -20  22   49.40    9.67   1
   6 -20 -22   42.60   10.90   1
   0 -22  22   77.78   10.62   1
   0 -22 -22   61.73    9.36   1
   2 -22  22  302.39   19.70   1
  -2 -22  22  299.31   18.22   1
   2 -22 -22  303.87   19.95   1
   4  22 -22   45.92    6.64   1
   4 -22  22   46.49    9.96   1
   4 -22 -22   36.87    9.54   1
  -4 -22  22   51.23    8.38   1
   0 -24  22    2.01    4.75   1
   0 -24 -22    6.89    5.03   1
   2 -24  22   34.97    8.79   1
  -2 -24  22   47.80    8.86   1
   2 -24 -22   28.03    8.21   1
   4  24 -22    8.15    4.13   1
   4 -24  22   -0.06    5.97   1
   4 -24 -22    5.61    6.72   1
   0 -26  22    1.43    4.90   1
   0 -26 -22   10.27    6.06   1
   2 -26  22   19.05    8.00   1
  -2 -26  22   27.86    7.50   1
   2 -26 -22   39.61    9.38   1
   4 -26  22   43.69   10.48   1
   4 -26 -22   31.24    9.88   1
   0 -28  22   11.60    6.36   1
   2 -28  22   11.26    6.55   1
   2 -28 -22   11.18    7.01   1
  -2 -28  22   11.84    6.15   1
  -1   1  23  103.90    9.99   1
   1  -1  23   84.41    8.76   1
   1   1  23   84.07    8.59   1
  -1  -1  23   86.78    9.45   1
   3  -1  23   41.58    6.29   1
   3   1 -23   48.30    7.20   1
  -3   1  23   48.66    7.88   1
  -3  -1  23   41.07    7.30   1
   3  -1 -23   44.22    7.09   1
   3   1  23   41.72    6.06   1
   5   1 -23 1245.39   49.72   1
  -5   1  23 1374.97   53.55   1
   5  -1  23 1306.99   47.22   1
  -5  -1  23 1349.82   53.14   1
   5   1  23 1257.65   46.20   1
   5  -1 -23 1291.61   50.60   1
  -7   1  23  117.74   14.34   1
   7  -1  23   99.51    9.55   1
   7   1 -23   95.99   12.07   1
   7  -1 -23   97.73   12.54   1
   7   1  23  102.32    8.87   1
  -7  -1  23  107.90   13.61   1
  -1   3  23  105.23   10.25   1
   1  -3  23  150.96   10.82   1
   1   3  23  143.59   10.40   1
  -1  -3  23  127.19    9.80   1
  -3   3  23   16.32    5.73   1
   3   3 -23   11.20    4.64   1
   3  -3  23   14.32    4.69   1
  -3  -3  23   11.55    4.56   1
   3  -3 -23   13.04    4.81   1
   3   3  23   13.85    4.32   1
  -5   3  23  149.52   14.56   1
   5   3 -23  145.95   11.96   1
   5  -3  23  147.56   11.12   1
   5   3  23  139.78    9.94   1
  -5  -3  23  151.68   14.11   1
   5  -3 -23  170.22   13.71   1
  -7   3  23  269.31   19.39   1
   7   3 -23  300.95   18.80   1
   7  -3  23  304.90   16.64   1
  -7  -3  23  247.06   18.29   1
   7  -3 -23  312.30   20.39   1
   7   3  23  297.36   13.89   1
   1  -5  23  137.42   10.46   1
  -1   5  23  165.08   11.58   1
  -1  -5  23  159.07   11.40   1
   1   5  23  165.16   10.78   1
   1  -5 -23  135.32   10.08   1
   3   5 -23  757.52   31.91   1
  -3   5  23  771.33   33.32   1
   3  -5  23  826.13   32.59   1
   3  -5 -23  773.88   33.35   1
  -3  -5  23  753.03   32.17   1
   3   5  23  775.00   30.53   1
  -5   5  23  138.80   14.14   1
   5   5 -23  154.08   12.26   1
   5  -5  23  151.75   11.64   1
  -5  -5  23  131.50   13.10   1
   5  -5 -23  151.31   14.66   1
   5   5  23  159.84    9.79   1
   7   5 -23  305.22   18.64   1
  -7   5  23  282.92   20.45   1
   7  -5  23  322.33   17.48   1
  -7  -5  23  346.35   20.87   1
   7  -5 -23  296.12   20.62   1
  -1   7  23  209.53   13.75   1
   1  -7  23  213.56   13.34   1
   1  -7 -23  191.35   12.79   1
  -1  -7  23  222.59   13.78   1
   1   7  23  215.77   12.72   1
   3   7 -23  531.31   25.01   1
   3  -7  23  591.68   26.19   1
  -3   7  23  559.62   26.88   1
   3  -7 -23  605.23   27.49   1
  -3  -7  23  569.63   25.93   1
   3   7  23  567.85   23.54   1
   5  -7  23  171.83   12.58   1
   5   7 -23  171.46   12.64   1
  -5   7  23  182.88   16.60   1
  -5  -7  23  150.80   14.10   1
   5  -7 -23  144.04   15.10   1
   5   7  23  166.33    9.37   1
   7  -7  23   36.97    7.25   1
   7   7 -23   36.10    7.45   1
  -7   7  23   25.13    8.10   1
   7  -7 -23   54.90   10.70   1
  -7  -7  23   19.52    6.58   1
  -1   9  23  531.34   24.82   1
   1  -9  23  566.27   25.69   1
   1  -9 -23  505.30   24.43   1
  -1  -9  23  545.55   25.02   1
   1   9  23  579.11   24.23   1
  -3   9  23  201.90   14.67   1
   3  -9  23  195.65   13.49   1
   3  -9 -23  191.31   14.14   1
   3   9  23  203.82   11.53   1
  -3  -9  23  202.71   13.63   1
   5  -9  23   98.35   10.75   1
  -5   9  23   92.67   11.69   1
   5   9 -23   94.83   10.34   1
  -5  -9  23   72.34    9.63   1
   5  -9 -23   86.85   12.00   1
   5   9  23   89.75    6.02   1
   7  -9  23    3.06    4.65   1
  -7   9  23    1.42    5.90   1
   7   9 -23   12.37    5.53   1
  -7  -9  23    4.25    5.34   1
   7  -9 -23   -1.79    4.92   1
   1 -11  23  931.85   38.03   1
  -1  11  23  905.20   36.32   1
  -1 -11  23  856.26   35.89   1
   1  11  23  925.70   36.08   1
   1 -11 -23  929.92   37.70   1
  -3  11  23   96.78   11.48   1
   3 -11  23   98.73   10.72   1
  -3 -11  23  124.13   11.84   1
   3 -11 -23  115.98   12.26   1
   3  11  23  103.25    7.89   1
  -5  11  23   19.40    6.55   1
   5  11 -23   12.44    4.77   1
   5 -11  23   19.21    6.14   1
   5 -11 -23   14.90    6.57   1
  -5 -11  23   13.20    5.31   1
  -7  11  23   25.86    8.32   1
   7  11 -23   18.03    5.89   1
   7 -11  23   30.24    7.56   1
   7 -11 -23   37.37    9.71   1
  -7 -11  23   24.63    7.13   1
  -1  13  23   19.96    5.59   1
   1 -13  23    9.35    5.25   1
  -1 -13 -23   17.16    4.99   1
   1  13  23   14.06    4.70   1
  -1 -13  23   13.53    5.11   1
   1 -13 -23   17.19    5.74   1
  -3  13  23   85.86   10.75   1
   3 -13  23  113.69   11.87   1
   3  13  23   74.89    6.93   1
   3 -13 -23   76.69   10.44   1
  -3 -13  23   85.51   10.28   1
   5 -13  23   22.12    6.73   1
  -5  13  23   30.31    8.32   1
   5  13 -23   24.55    5.72   1
   5 -13 -23   18.33    7.32   1
   7 -13  23    6.54    5.69   1
   7  13 -23    0.94    3.85   1
   7 -13 -23    3.82    6.14   1
  -7 -13  23    2.34    5.15   1
   1 -15  23  342.26   18.58   1
  -1 -15 -23  300.65   16.55   1
  -1  15  23  309.13   17.70   1
   1  15  23  285.86   15.67   1
   1 -15 -23  266.19   17.01   1
  -1 -15  23  288.91   17.85   1
   3 -15  23   16.33    5.79   1
  -3  15  23   20.11    6.51   1
   3 -15 -23   21.46    6.84   1
  -3 -15  23   21.21    5.80   1
   5  15 -23   50.98    7.65   1
  -5  15  23   56.83   10.15   1
   5 -15  23   44.49    8.94   1
  -5 -15  23   60.90    9.05   1
   5 -15 -23   63.18   11.17   1
   7  15 -23   80.46    8.89   1
   7 -15  23   80.47   11.21   1
   7 -15 -23   90.24   14.50   1
   1 -17  23  202.27   14.90   1
  -1  17  23  223.61   14.66   1
  -1 -17 -23  187.58   13.40   1
   1 -17 -23  210.62   14.79   1
  -1 -17  23  238.52   15.53   1
  -3  17  23  121.76   13.36   1
   3 -17  23  125.23   13.70   1
  -3 -17 -23  120.63    9.55   1
  -3 -17  23  103.29   11.39   1
   3 -17 -23  167.29   16.36   1
   5  17 -23   33.18    6.22   1
   5 -17  23   49.81    9.00   1
   5 -17 -23   47.29   10.25   1
  -5 -17  23   36.05    7.73   1
  -1 -19 -23  201.60   13.76   1
   1 -19  23  205.73   15.55   1
   1 -19 -23  205.12   15.05   1
  -1 -19  23  204.67   15.10   1
   3 -19  23   34.89    8.30   1
  -3 -19  23   25.05    6.34   1
   3 -19 -23   25.54    7.47   1
   5  19 -23    5.15    3.88   1
   5 -19  23    2.64    5.36   1
  -5 -19  23    6.95    5.09   1
   5 -19 -23    0.97    5.77   1
  -1 -21 -23   66.71    9.40   1
   1 -21  23   62.25    9.96   1
  -1 -21  23   79.27   10.42   1
   1 -21 -23   61.65    9.91   1
   3 -21  23  469.11   26.32   1
  -3 -21  23  482.06   24.58   1
   3 -21 -23  479.37   27.06   1
   5  21 -23   10.42    4.20   1
   5 -21  23   10.44    5.99   1
   5 -21 -23    8.65    7.68   1
  -1 -23 -23   12.88    5.58   1
   1 -23  23    6.00    5.50   1
   1 -23 -23   13.59    6.37   1
  -1 -23  23    6.97    5.70   1
   3 -23  23   44.61    9.70   1
  -3 -23  23   61.29    9.77   1
   3 -23 -23   35.57    9.16   1
   5 -23  23   74.25   12.66   1
   5 -23 -23   58.97   12.89   1
   1 -25  23   36.49    8.75   1
   1 -25 -23   45.47    9.38   1
  -1 -25  23   47.48    9.01   1
   3 -25  23   52.21   10.49   1
  -3 -25  23   59.67    9.71   1
   3 -25 -23   55.63   11.55   1
   1 -27  23   16.85    7.13   1
   1 -27 -23    4.62    5.75   1
  -1 -27  23    8.51    5.78   1
   0   0  24  132.87   10.15   1
  -2   0  24    4.67    3.73   1
   2   0 -24   -2.20    2.86   1
   2   0  24    2.38    3.02   1
  -4   0  24   35.68    7.25   1
   4   0  24   38.03    6.12   1
   4   0 -24   25.66    6.37   1
   6   0 -24    4.47    4.89   1
   6   0  24   -1.99    3.00   1
  -6   0  24   13.96    5.99   1
   8   0 -24  340.94   21.72   1
  -8   0  24  340.24   22.46   1
   0   2  24   14.68    4.78   1
   0  -2  24    8.95    3.91   1
  -2   2  24  117.83   11.63   1
   2  -2  24  128.65    9.84   1
  -2  -2  24  110.89   11.00   1
   2   2  24  125.15    9.39   1
   2  -2 -24  120.23    9.88   1
   4   2 -24   60.60    8.72   1
  -4   2  24   59.82    9.06   1
   4  -2  24   67.32    8.32   1
   4   2  24   65.84    7.52   1
   4  -2 -24   80.71   10.05   1
  -4  -2  24   54.78    8.47   1
   6  -2  24   93.87    9.82   1
  -6   2  24  125.76   14.29   1
   6   2 -24  116.56   12.97   1
   6   2  24   93.86    8.70   1
  -6  -2  24  113.65   13.32   1
   6  -2 -24   95.43   12.11   1
   8  -2  24   43.77    6.78   1
  -8   2  24   56.49   11.20   1
   8   2 -24   42.75    9.07   1
  -8  -2  24   37.78    9.40   1
   8  -2 -24   51.30   10.39   1
   0  -4  24  264.01   14.92   1
   0   4  24  234.11   14.41   1
   2  -4  24  435.98   21.29   1
  -2   4  24  437.58   21.85   1
  -2  -4  24  433.06   21.44   1
   2  -4 -24  467.43   22.03   1
   2   4  24  429.33   20.29   1
   4  -4  24   31.47    6.37   1
  -4   4  24   26.74    6.78   1
   4   4 -24   40.66    7.47   1
  -4  -4  24   37.61    7.33   1
   4   4  24   33.08    5.48   1
   4  -4 -24   26.26    6.74   1
   6   4 -24  276.09   17.46   1
   6  -4  24  257.55   15.35   1
  -6   4  24  241.32   17.76   1
  -6  -4  24  246.18   17.08   1
   6   4  24  250.13   12.97   1
   6  -4 -24  279.30   18.81   1
  -8   4  24  103.60   14.28   1
   8   4 -24   75.93   10.84   1
   8  -4  24   78.21    9.21   1
  -8  -4  24   92.18   13.40   1
   8  -4 -24  109.70   14.29   1
   0   6  24    2.27    2.87   1
   0  -6  24    6.04    3.85   1
   2  -6  24  270.73   15.58   1
  -2   6  24  269.42   16.67   1
  -2  -6  24  296.39   16.57   1
   2   6  24  259.44   14.43   1
   2  -6 -24  269.30   15.96   1
   4   6 -24   58.08    8.38   1
  -4   6  24   60.71    9.63   1
   4  -6  24   62.79    8.56   1
  -4  -6  24   70.99    9.93   1
   4   6  24   62.89    6.85   1
   4  -6 -24   52.07    9.11   1
   6   6 -24  257.39   16.72   1
  -6   6  24  229.53   17.62   1
   6  -6  24  264.05   16.37   1
   6  -6 -24  244.47   17.94   1
  -6  -6  24  257.31   17.51   1
   6   6  24  273.63   12.36   1
   8   6 -24   21.57    6.72   1
   8  -6  24   22.67    6.34   1
  -8   6  24   35.09    9.69   1
  -8  -6  24   25.20    8.24   1
   8  -6 -24   28.86    8.80   1
   0   8  24   64.99    8.24   1
   0  -8  24   76.05    8.90   1
  -2   8  24  230.09   14.78   1
   2  -8  24  206.10   13.78   1
   2   8  24  199.45   12.09   1
  -2  -8  24  204.46   14.14   1
   2  -8 -24  183.85   13.31   1
   4  -8  24   80.77    9.91   1
   4   8 -24   90.51   10.16   1
  -4   8  24   87.12   11.50   1
  -4  -8  24   99.33   11.31   1
   4  -8 -24   93.67   11.87   1
   4   8  24   92.57    7.65   1
  -6   8  24   43.04    9.10   1
   6  -8  24   71.54    9.60   1
   6   8 -24   39.44    7.72   1
  -6  -8  24   58.62    9.22   1
   6  -8 -24   48.74    9.85   1
   0  10  24   71.38    8.88   1
   0 -10 -24   82.76    9.18   1
   0 -10  24   66.32    8.57   1
  -2  10  24   11.03    5.19   1
   2 -10  24   -1.35    3.42   1
   2 -10 -24   10.87    5.10   1
  -2 -10  24    9.63    4.81   1
   2  10  24    4.27    3.59   1
   4  10 -24  140.03   11.16   1
   4 -10  24  151.48   12.40   1
  -4  10  24  132.70   13.76   1
   4  10  24  144.20    9.05   1
  -4 -10  24  111.87   11.93   1
   4 -10 -24  147.66   15.08   1
   6  10 -24   34.97    6.99   1
  -6  10  24   47.99    9.81   1
   6 -10  24   29.87    6.93   1
  -6 -10  24   41.20    8.44   1
   6 -10 -24   26.93    8.27   1
   0 -12 -24   11.63    4.93   1
   0 -12  24   11.18    5.16   1
   0  12  24    5.37    4.33   1
   2 -12  24   55.63    8.41   1
  -2  12  24   54.45    8.65   1
   2  12  24   50.83    6.67   1
   2 -12 -24   48.50    8.70   1
  -2 -12  24   66.87    9.33   1
  -4  12  24   24.05    7.17   1
   4 -12  24    5.75    4.55   1
   4  12 -24   17.05    5.15   1
   4  12  24   14.27    3.20   1
   4 -12 -24   18.82    6.84   1
  -4 -12  24   19.64    5.94   1
   6 -12  24    0.49    4.64   1
  -6  12  24    3.61    6.11   1
   6  12 -24   -1.47    3.59   1
  -6 -12  24   10.88    5.56   1
   6 -12 -24    6.90    6.31   1
   0  14  24  665.32   28.74   1
   0 -14  24  691.62   30.49   1
   0 -14 -24  622.17   28.79   1
  -2  14  24  125.77   12.93   1
   2 -14  24  162.41   12.80   1
  -2 -14 -24  130.46    9.89   1
   2 -14 -24  129.41   13.49   1
  -2 -14  24  115.37   11.77   1
   2  14  24  146.25   10.23   1
   4 -14  24   26.09    7.01   1
   4  14 -24   46.58    7.06   1
  -4  14  24   32.43    8.14   1
   4 -14 -24   22.31    7.37   1
  -4 -14  24   33.38    6.91   1
   6 -14  24   -3.20    4.29   1
  -6  14  24   -0.69    5.72   1
   6  14 -24    0.01    3.79   1
  -6 -14  24   -0.08    4.68   1
   6 -14 -24   11.82    6.47   1
   0 -16  24   12.47    5.37   1
   0  16  24    5.85    4.41   1
   0 -16 -24    5.58    4.42   1
  -2  16  24  654.91   29.67   1
   2 -16  24  571.13   27.95   1
  -2 -16 -24  575.46   26.08   1
  -2 -16  24  605.46   28.32   1
   2 -16 -24  551.35   27.94   1
  -4  16  24   76.31   11.28   1
   4  16 -24   86.05    9.30   1
   4 -16  24   68.50   10.55   1
   4 -16 -24   92.65   12.64   1
  -4 -16  24   88.04   10.74   1
   6 -16  24    8.92    5.82   1
   6  16 -24    9.13    4.67   1
   6 -16 -24    9.87    7.00   1
  -6 -16  24   10.31    5.69   1
   0 -18  24    1.45    4.29   1
   0 -18 -24    1.29    4.30   1
   2 -18  24  298.63   19.26   1
  -2 -18 -24  266.30   15.80   1
  -2 -18  24  285.12   17.74   1
   2 -18 -24  298.76   19.36   1
   4  18 -24   38.30    6.65   1
   4 -18  24   45.76    9.15   1
   4 -18 -24   48.01   10.48   1
  -4 -18  24   47.26    8.26   1
   6 -18  24   10.74    6.65   1
   6  18 -24   14.08    4.95   1
   6 -18 -24    5.44    6.68   1
   0 -20 -24    8.31    4.84   1
   0 -20  24   -0.88    4.14   1
  -2 -20 -24  219.81   14.26   1
   2 -20  24  218.30   16.78   1
  -2 -20  24  225.10   15.67   1
   2 -20 -24  225.59   16.97   1
   4 -20  24  181.37   17.52   1
   4  20 -24  199.26   12.95   1
  -4 -20  24  222.42   15.97   1
   4 -20 -24  257.82   19.25   1
   0 -22  24    5.05    5.33   1
   0 -22 -24   10.68    5.17   1
   2 -22  24   25.40    7.47   1
  -2 -22  24   13.88    5.88   1
   2 -22 -24   11.47    6.39   1
   4 -22  24  102.99   13.59   1
   4  22 -24  117.81   10.88   1
  -4 -22  24  131.33   13.79   1
   4 -22 -24  104.59   15.41   1
   0 -24  24  123.85   14.10   1
   0 -24 -24  135.08   14.30   1
   2 -24  24    9.16    6.26   1
  -2 -24  24    4.97    5.61   1
   2 -24 -24   10.33    6.86   1
   4  24 -24  103.11   10.05   1
   4 -24  24  111.56   14.52   1
   4 -24 -24  100.89   15.11   1
   0 -26 -24   80.45   11.75   1
   0 -26  24   61.44   10.67   1
   2 -26  24   58.52   11.40   1
   2 -26 -24   89.10   13.36   1
  -2 -26  24   68.39   10.82   1
   0 -28  24   66.75   11.66   1
   1  -1  25    9.75    4.21   1
  -1   1  25   12.15    4.91   1
   1   1  25    7.84    3.73   1
  -1  -1  25    6.11    3.86   1
  -3   1  25  111.27   11.63   1
   3  -1  25  108.22   10.36   1
   3   1 -25  121.53   11.79   1
   3  -1 -25  102.07   11.07   1
  -3  -1  25  105.17   11.37   1
   3   1  25  122.28    9.64   1
  -5   1  25   24.67    6.88   1
   5  -1  25   25.96    5.80   1
   5   1 -25   24.21    6.84   1
  -5  -1  25   16.56    5.99   1
   5   1  25   19.28    4.92   1
   5  -1 -25   28.98    7.26   1
  -7   1  25  329.89   21.93   1
   7   1 -25  321.07   20.22   1
   7  -1  25  330.05   16.88   1
  -7  -1  25  313.27   21.47   1
   7  -1 -25  301.69   20.37   1
   7   1  25  299.05   15.44   1
   1  -3  25   44.73    7.11   1
  -1   3  25   47.36    7.50   1
   1   3  25   44.33    6.77   1
  -1  -3  25   58.77    8.05   1
  -3   3  25  343.81   19.22   1
   3   3 -25  292.86   17.25   1
   3  -3  25  329.14   17.44   1
  -3  -3  25  274.91   17.20   1
   3  -3 -25  286.94   17.58   1
   3   3  25  335.60   16.62   1
   5   3 -25  216.66   15.35   1
  -5   3  25  221.96   16.64   1
   5  -3  25  226.27   14.07   1
   5   3  25  203.97   12.54   1
   5  -3 -25  236.24   16.42   1
  -5  -3  25  228.94   16.62   1
  -7   3  25   52.39   10.49   1
   7   3 -25   56.16    9.65   1
   7  -3  25   48.80    7.70   1
  -7  -3  25   41.62    9.44   1
   7  -3 -25   62.32   10.55   1
   1  -5  25   99.30   10.31   1
  -1   5  25  103.62   10.79   1
   1  -5 -25  100.48   10.49   1
  -1  -5  25  111.39   10.85   1
   1   5  25  114.94    9.32   1
   3   5 -25    9.37    4.46   1
  -3   5  25    8.03    4.69   1
   3  -5  25    8.86    4.53   1
   3   5  25   11.74    4.37   1
  -3  -5  25   12.32    4.88   1
   3  -5 -25   13.07    5.68   1
   5   5 -25   24.87    6.83   1
   5  -5  25   45.18    7.31   1
  -5   5  25   32.83    7.83   1
   5   5  25   32.66    5.40   1
  -5  -5  25   21.71    6.80   1
   5  -5 -25   30.63    7.84   1
   7  -5  25   21.21    5.93   1
   7   5 -25   36.24    7.62   1
  -7   5  25   26.81    8.86   1
  -7  -5  25   29.34    8.12   1
   7  -5 -25   14.28    7.34   1
   1  -7  25   24.74    5.73   1
  -1   7  25   26.35    5.98   1
   1   7  25   23.47    5.39   1
  -1  -7  25   26.62    6.27   1
   1  -7 -25   25.66    5.65   1
  -3   7  25   29.31    6.89   1
   3  -7  25   36.45    6.97   1
   3   7 -25   27.86    5.92   1
  -3  -7  25   37.14    7.07   1
   3  -7 -25   43.39    7.80   1
   3   7  25   36.09    5.70   1
  -5   7  25  369.73   22.57   1
   5   7 -25  375.25   20.96   1
   5  -7  25  393.12   21.09   1
   5  -7 -25  411.30   23.80   1
   5   7  25  412.77   17.70   1
  -5  -7  25  399.55   22.18   1
   7   7 -25   25.99    7.08   1
  -7   7  25   14.51    7.53   1
   7  -7  25   10.64    5.32   1
  -7  -7  25   23.84    7.20   1
   7  -7 -25   14.83    7.04   1
  -1   9  25  440.86   22.10   1
   1  -9  25  437.16   22.04   1
   1   9  25  410.77   20.45   1
  -1  -9  25  426.88   22.06   1
   1  -9 -25  452.84   22.07   1
  -3   9  25  148.57   14.18   1
   3  -9  25  169.58   12.92   1
  -3  -9  25  153.09   13.93   1
   3  -9 -25  159.12   15.07   1
   3   9  25  178.58   11.03   1
   5  -9  25   68.63    9.62   1
   5   9 -25   63.07    9.01   1
  -5   9  25   76.39   11.57   1
   5  -9 -25   56.60   10.27   1
  -5  -9  25   62.14    9.62   1
   5   9  25   64.31    5.89   1
  -7   9  25  122.68   16.03   1
   7   9 -25  125.61   12.68   1
   7  -9  25  128.82   12.98   1
  -7  -9  25  135.03   15.09   1
   7  -9 -25  111.89   14.69   1
   1 -11  25  140.39   13.25   1
  -1  11  25  157.04   12.37   1
   1  11  25  148.83   11.09   1
  -1 -11  25  144.29   11.82   1
   1 -11 -25  151.55   12.25   1
   3 -11  25   34.89    7.09   1
  -3  11  25   31.30    7.14   1
   3  11  25   37.52    5.60   1
  -3 -11  25   31.32    6.86   1
   3 -11 -25   44.69    8.51   1
   5  11 -25   24.97    6.11   1
   5 -11  25   19.65    6.05   1
  -5  11  25   34.52    8.38   1
  -5 -11  25   31.73    7.59   1
   5 -11 -25   24.24    8.00   1
  -7  11  25   71.63   12.45   1
   7 -11  25   93.37   11.47   1
   7  11 -25   77.96   10.11   1
  -7 -11  25   86.77   11.92   1
   7 -11 -25   86.24   13.60   1
  -1 -13 -25   50.99    7.51   1
  -1  13  25   53.35    8.45   1
   1 -13  25   58.97    9.07   1
   1  13  25   47.83    7.22   1
  -1 -13  25   53.30    8.53   1
   1 -13 -25   39.52    7.42   1
  -3  13  25   12.20    5.27   1
   3 -13  25    0.33    4.13   1
   3 -13 -25    6.21    5.34   1
  -3 -13  25    6.43    4.70   1
   3  13  25    9.28    3.67   1
   5 -13  25  103.58   12.02   1
  -5  13  25   96.33   13.25   1
   5  13 -25  106.68   11.04   1
  -5 -13  25  104.33   12.13   1
   5 -13 -25  101.43   13.49   1
   7 -13  25   18.16    6.85   1
  -7  13  25    1.98    5.79   1
   7  13 -25   23.69    6.09   1
   7 -13 -25   14.51    7.87   1
  -1 -15 -25   11.42    4.79   1
   1 -15  25    8.10    5.01   1
  -1  15  25    9.85    4.90   1
  -1 -15  25   -5.71    3.53   1
   1  15  25    3.28    3.65   1
   1 -15 -25   -0.09    4.51   1
   3 -15  25   18.75    6.75   1
  -3  15  25   15.60    5.98   1
   3 -15 -25   13.86    6.57   1
  -3 -15  25   16.83    6.04   1
   5  15 -25   11.94    5.24   1
  -5  15  25   21.47    7.52   1
   5 -15  25   23.85    7.11   1
  -5 -15  25   15.63    6.27   1
   5 -15 -25   31.27    8.83   1
  -1 -17 -25   10.47    4.85   1
   1 -17  25   10.39    5.10   1
  -1  17  25    8.69    4.95   1
  -1 -17  25    8.59    5.21   1
   1 -17 -25    5.41    4.76   1
   1  17  25   14.53    4.73   1
   3 -17  25   39.82    8.24   1
  -3  17  25   43.99    8.58   1
  -3 -17 -25   30.77    5.97   1
   3 -17 -25   44.52    9.05   1
  -3 -17  25   28.00    7.08   1
   5  17 -25   37.34    6.82   1
   5 -17  25   42.14    8.74   1
  -5 -17  25   49.57    8.72   1
   5 -17 -25   19.84    7.99   1
   1 -19  25   52.10    9.28   1
  -1 -19 -25   32.47    6.81   1
  -1 -19  25   25.79    7.13   1
   1 -19 -25   26.62    7.45   1
   3 -19  25  223.91   16.70   1
  -3 -19  25  170.44   13.65   1
   3 -19 -25  184.95   18.14   1
   5 -19  25   60.38   10.77   1
   5  19 -25   69.79    8.67   1
  -5 -19  25   81.00   11.20   1
   5 -19 -25   64.11   11.94   1
   1 -21  25   34.98    8.25   1
  -1 -21 -25   25.72    6.92   1
   1 -21 -25   43.32    8.87   1
  -1 -21  25   43.91    8.91   1
   3 -21  25   15.13    6.52   1
   3 -21 -25   17.61    7.64   1
  -3 -21  25   10.91    5.60   1
   5  21 -25  222.75   13.41   1
   5 -21  25  177.02   17.81   1
   5 -21 -25  220.47   22.23   1
  -1 -23 -25   72.87   10.49   1
   1 -23  25   55.08   10.50   1
   1 -23 -25   74.25   11.56   1
  -1 -23  25   65.88   10.55   1
   3 -23  25   21.22    7.82   1
   3 -23 -25   11.06    7.08   1
  -3 -23  25    4.98    5.49   1
   1 -25  25   59.10   10.68   1
   1 -25 -25   93.07   12.96   1
  -1 -25  25   73.10   10.94   1
   3 -25  25    1.94    5.80   1
   3 -25 -25   -1.00    6.55   1
  -3 -25  25    2.50    5.77   1
   1 -27  25   62.23   11.55   1
  -1 -27  25   62.83   10.95   1
   1 -27 -25   60.18   11.43   1
   0   0  26    3.94    3.48   1
  -2   0  26  317.42   18.23   1
   2   0  26  345.25   17.83   1
   2   0 -26  314.87   17.74   1
   4   0  26   -0.88    3.52   1
  -4   0  26    4.85    4.52   1
   4   0 -26    1.84    4.06   1
   6   0 -26  217.90   16.67   1
  -6   0  26  225.11   17.52   1
   6   0  26  247.81   14.11   1
   0   2  26   11.79    4.52   1
   0  -2  26    7.50    3.99   1
   2  -2  26   16.95    4.86   1
  -2   2  26   24.13    6.20   1
   2   2  26   23.47    5.41   1
  -2  -2  26   19.56    5.87   1
   2  -2 -26   17.40    5.05   1
   4   2 -26   72.87    9.68   1
  -4   2  26   89.13   11.19   1
   4  -2  26   64.62    8.52   1
   4   2  26   75.31    8.33   1
   4  -2 -26   66.33    9.55   1
  -4  -2  26   69.21    9.98   1
  -6   2  26   -9.10    4.42   1
   6  -2  26   -3.62    3.50   1
   6   2 -26    1.36    4.74   1
  -6  -2  26    1.23    4.83   1
   6   2  26    0.85    3.70   1
   6  -2 -26   -2.09    5.01   1
   0   4  26   14.30    4.69   1
   0  -4  26   15.72    4.62   1
   2  -4  26   15.05    4.90   1
  -2   4  26   10.32    4.87   1
   2   4  26   11.10    4.25   1
   2  -4 -26    5.14    4.47   1
  -2  -4  26    9.21    4.74   1
   4   4 -26   67.09    9.40   1
  -4   4  26   70.01   10.16   1
   4  -4  26   58.14    8.39   1
   4  -4 -26   66.45    9.96   1
   4   4  26   79.31    8.38   1
  -4  -4  26   77.22   10.41   1
   6   4 -26   17.91    6.48   1
   6  -4  26   14.24    5.32   1
  -6   4  26   24.61    7.63   1
  -6  -4  26   26.02    7.45   1
   6   4  26   29.49    5.32   1
   6  -4 -26   24.55    7.79   1
   0   6  26    5.38    3.83   1
   0  -6  26    5.08    4.11   1
   2  -6  26  379.37   20.22   1
  -2   6  26  390.49   21.37   1
  -2  -6  26  413.38   21.16   1
   2   6  26  375.99   19.11   1
   2  -6 -26  430.35   21.49   1
  -4   6  26  425.17   23.79   1
   4  -6  26  420.97   21.74   1
   4   6 -26  438.88   22.67   1
  -4  -6  26  415.36   22.83   1
   4   6  26  437.87   19.81   1
   4  -6 -26  447.01   24.27   1
  -6   6  26   53.48   10.40   1
   6   6 -26   68.80   10.04   1
   6  -6  26   52.44    8.25   1
  -6  -6  26   69.70   10.86   1
   6  -6 -26   81.89   11.81   1
   6   6  26   61.22    6.23   1
   0  -8  26  367.67   19.67   1
   0   8  26  333.62   18.47   1
   2  -8  26   10.38    4.65   1
  -2   8  26   15.69    5.57   1
  -2  -8  26   35.27    7.07   1
   2   8  26   26.39    5.53   1
   2  -8 -26   20.57    5.98   1
  -4   8  26  220.46   16.47   1
   4   8 -26  200.71   14.13   1
   4  -8  26  203.24   14.54   1
  -4  -8  26  195.93   14.84   1
   4  -8 -26  191.03   15.58   1
   4   8  26  214.50   12.07   1
  -6   8  26   28.69    8.68   1
   6  -8  26   40.83    7.91   1
   6   8 -26   24.80    6.80   1
   6  -8 -26   22.40    7.75   1
  -6  -8  26   37.76    8.32   1
   0 -10 -26   19.51    5.26   1
   0 -10  26   22.27    5.97   1
   0  10  26   18.49    5.57   1
  -2  10  26   46.77    8.08   1
   2 -10  26   45.71    7.97   1
  -2 -10  26   43.60    7.66   1
   2  10  26   45.26    6.66   1
   2 -10 -26   50.25    8.54   1
   4 -10  26   17.78    5.91   1
  -4  10  26   27.08    7.65   1
   4  10 -26   -0.12    4.10   1
   4  10  26    7.61    3.54   1
  -4 -10  26    9.71    5.18   1
   4 -10 -26   11.12    5.87   1
   6  10 -26   18.83    6.32   1
   6 -10  26   19.40    6.60   1
  -6  10  26   21.51    7.35   1
   6 -10 -26   13.62    7.03   1
  -6 -10  26   12.90    6.34   1
   0 -12  26   45.39    8.01   1
   0  12  26   45.57    7.52   1
   0 -12 -26   66.90    8.98   1
   2 -12  26   80.06   10.46   1
  -2  12  26   89.42   11.13   1
   2  12  26   90.41    9.16   1
   2 -12 -26   98.23   11.68   1
  -2 -12  26   90.90   10.74   1
  -4  12  26   31.48    7.99   1
   4  12 -26   51.74    8.11   1
   4 -12  26   49.95    8.66   1
   4  12  26   52.04    5.73   1
  -4 -12  26   52.91    8.91   1
   4 -12 -26   56.51   10.26   1
   6  12 -26   61.36    9.07   1
   6 -12  26   72.86   10.16   1
  -6  12  26   89.52   13.14   1
  -6 -12  26   67.88   10.88   1
   6 -12 -26   62.59   11.46   1
   0  14  26   51.51    7.83   1
   0 -14  26   47.26    8.37   1
   0 -14 -26   52.89    8.56   1
  -2 -14 -26   69.12    8.35   1
   2 -14  26   56.62    9.22   1
  -2  14  26   58.30    9.58   1
  -2 -14  26   56.10    8.95   1
   2 -14 -26   57.64    9.85   1
   2  14  26   74.77    8.19   1
   4 -14  26   87.08   11.15   1
   4  14 -26   77.02    9.49   1
  -4  14  26   65.71   10.80   1
  -4 -14  26   61.80    9.67   1
   4 -14 -26   66.49   11.79   1
   6  14 -26   63.15    8.78   1
   6 -14  26   45.66    8.93   1
  -6  14  26   52.98   11.38   1
   6 -14 -26   32.86    9.56   1
  -6 -14  26   75.77   11.03   1
   0 -16  26    6.91    5.10   1
   0  16  26    5.54    4.27   1
   0 -16 -26    4.82    4.54   1
  -2  16  26   46.30    8.61   1
  -2 -16 -26   34.28    6.50   1
   2 -16  26   38.40    8.15   1
   2  16  26   33.08    5.79   1
   2 -16 -26   37.17    8.06   1
  -2 -16  26   22.75    6.35   1
   4  16 -26   35.79    6.87   1
   4 -16  26   41.77    8.67   1
  -4  16  26   23.04    7.52   1
  -4 -16  26   29.31    7.51   1
   4 -16 -26   37.07    9.11   1
   6 -16  26   11.96    6.83   1
   6  16 -26   14.01    5.50   1
   6 -16 -26   25.73    8.98   1
  -6 -16  26   22.36    7.46   1
   0 -18 -26   56.73    9.03   1
   0 -18  26   63.24   10.07   1
  -2  18  26  300.07   19.01   1
   2 -18  26  311.52   19.87   1
  -2 -18 -26  297.93   17.50   1
   2 -18 -26  288.89   19.66   1
  -2 -18  26  297.61   18.90   1
   4 -18  26   54.37   10.17   1
   4  18 -26   48.44    7.74   1
   4 -18 -26   42.99   10.15   1
  -4 -18  26   52.06    9.27   1
   0 -20  26   38.08    8.65   1
   0 -20 -26   57.48    9.41   1
   2 -20  26   88.38   12.19   1
  -2 -20 -26  127.19   12.42   1
   2 -20 -26  112.05   14.27   1
  -2 -20  26  117.09   13.24   1
   4  20 -26  113.49   11.21   1
   4 -20  26  110.11   13.60   1
   4 -20 -26  107.15   15.61   1
  -4 -20  26  107.76   12.75   1
   0 -22 -26    9.35    5.86   1
   0 -22  26   15.36    6.51   1
   2 -22  26   59.82   10.35   1
   2 -22 -26   71.59   11.82   1
  -2 -22  26   68.07   10.61   1
   4  22 -26   41.87    7.15   1
   4 -22  26   36.79    9.40   1
  -4 -22  26   47.05    9.15   1
   4 -22 -26   32.40    9.70   1
   0 -24 -26   11.04    6.71   1
   0 -24  26   16.21    7.19   1
   2 -24  26   37.29    9.46   1
  -2 -24  26   36.31    8.63   1
   2 -24 -26   34.41    9.33   1
   0 -26  26    2.41    5.41   1
   1  -1  27    5.95    3.74   1
  -1   1  27    6.32    4.32   1
  -1  -1  27    7.37    4.44   1
   1   1  27   17.31    5.30   1
  -3   1  27  100.11   11.55   1
   3  -1  27  105.02   10.58   1
   3   1 -27   93.82   10.79   1
  -3  -1  27  123.57   12.68   1
   3   1  27  103.06   10.07   1
   3  -1 -27  110.32   11.53   1
  -5   1  27   21.20    6.96   1
   5   1 -27   16.30    5.97   1
   5  -1  27   20.92    5.43   1
   5  -1 -27   19.84    6.97   1
   5   1  27   28.25    5.78   1
  -5  -1  27   17.76    6.34   1
   7   1 -27    8.21    6.05   1
   7  -1  27   25.23    5.92   1
  -7   1  27   15.91    7.79   1
   7  -1 -27    9.30    6.36   1
   7   1  27   18.82    5.11   1
  -7  -1  27   21.11    7.64   1
  -1   3  27   66.40    8.91   1
   1  -3  27   66.11    8.71   1
  -1  -3  27   58.00    8.42   1
   1   3  27   71.37    8.84   1
   3  -3  27  231.32   14.48   1
  -3   3  27  229.21   15.88   1
   3   3 -27  214.88   14.55   1
   3  -3 -27  229.90   15.43   1
  -3  -3  27  214.12   15.14   1
   3   3  27  218.26   13.77   1
  -5   3  27   11.47    5.79   1
   5   3 -27   15.19    6.37   1
   5  -3  27    9.40    4.68   1
   5   3  27    6.54    3.88   1
  -5  -3  27   15.00    6.44   1
   5  -3 -27   10.89    5.64   1
  -7   3  27   33.42    9.12   1
   7   3 -27   32.27    8.27   1
   7  -3  27   26.94    6.33   1
  -7  -3  27   16.81    7.65   1
   7  -3 -27   28.47    8.05   1
  -1   5  27  200.99   14.44   1
   1  -5  27  206.07   14.32   1
  -1  -5  27  235.47   15.06   1
   1   5  27  237.24   14.49   1
   1  -5 -27  233.56   14.70   1
   3   5 -27   10.80    4.56   1
   3  -5  27   12.87    5.12   1
  -3   5  27    2.82    4.89   1
   3   5  27    5.01    3.78   1
  -3  -5  27   11.56    5.34   1
   3  -5 -27   15.47    5.92   1
   5  -5  27  173.10   12.93   1
  -5   5  27  146.66   15.47   1
   5   5 -27  162.96   13.36   1
   5  -5 -27  145.03   15.45   1
  -5  -5  27  158.78   15.31   1
   5   5  27  137.39   10.10   1
  -7   5  27   15.75    7.26   1
   7  -5  27   10.49    4.81   1
   7   5 -27    4.12    5.44   1
  -7  -5  27   -0.35    5.08   1
   7  -5 -27    1.17    6.18   1
   1  -7  27    9.16    5.01   1
  -1   7  27   21.80    6.10   1
   1   7  27   11.78    4.70   1
   1  -7 -27   19.11    5.43   1
  -1  -7  27   10.22    4.98   1
  -3   7  27   34.29    7.59   1
   3  -7  27   42.30    7.62   1
   3   7 -27   38.55    6.98   1
   3  -7 -27   28.63    6.91   1
   3   7  27   36.55    6.22   1
  -3  -7  27   32.97    7.24   1
   5   7 -27   64.16    9.54   1
  -5   7  27   51.65   10.22   1
   5  -7  27   55.04    8.59   1
  -5  -7  27   67.22   10.26   1
   5   7  27   62.86    7.00   1
   5  -7 -27   57.61   10.36   1
  -7   7  27   82.21   13.02   1
   7   7 -27   86.66   11.64   1
   7  -7  27   87.67   10.86   1
  -7  -7  27   86.92   12.63   1
   7  -7 -27   89.58   13.49   1
   1  -9  27   13.73    5.08   1
  -1   9  27   24.09    6.19   1
  -1  -9  27   17.88    5.86   1
   1   9  27   14.27    4.89   1
   1  -9 -27   16.47    5.64   1
   3   9 -27   38.69    7.04   1
  -3   9  27   34.35    8.09   1
   3  -9  27   27.42    6.95   1
   3  -9 -27   25.64    6.98   1
  -3  -9  27   33.74    7.28   1
   3   9  27   30.29    5.65   1
   5   9 -27   63.15    9.40   1
   5  -9  27   65.31    9.64   1
  -5   9  27   64.73   11.27   1
  -5  -9  27   56.78    9.46   1
   5  -9 -27   44.68    9.46   1
   5   9  27   57.94    6.07   1
  -7   9  27   14.61    7.92   1
   7   9 -27    9.07    5.70   1
   7  -9  27    2.72    5.22   1
  -7  -9  27   19.27    7.53   1
   7  -9 -27    7.19    7.21   1
   1 -11  27  159.59   12.84   1
  -1  11  27  162.14   13.03   1
   1  11  27  170.25   12.01   1
  -1 -11  27  159.36   13.20   1
   1 -11 -27  136.96   13.53   1
   3 -11  27  135.98   13.35   1
  -3  11  27  128.29   13.57   1
   3  11  27  123.67    9.65   1
   3 -11 -27  116.29   13.66   1
  -3 -11  27  110.63   12.37   1
   5 -11  27  151.48   14.45   1
  -5  11  27  148.24   16.17   1
   5  11 -27  125.08   12.93   1
   5 -11 -27  160.12   16.84   1
  -5 -11  27  160.25   15.39   1
  -1 -13 -27    3.52    4.17   1
  -1  13  27    6.10    4.60   1
   1 -13  27   -0.52    4.07   1
   1  13  27    6.78    4.11   1
  -1 -13  27    4.23    4.47   1
   1 -13 -27    9.42    5.11   1
  -3  13  27   28.50    7.56   1
   3 -13  27   16.19    6.07   1
   3 -13 -27   17.83    6.79   1
  -3 -13  27   19.27    6.52   1
   3  13  27   19.14    4.72   1
  -5  13  27    0.37    5.09   1
   5 -13  27    5.63    5.28   1
   5  13 -27   -1.40    4.28   1
   5 -13 -27   -8.05    4.58   1
  -5 -13  27    6.53    5.09   1
  -1 -15 -27   11.80    5.01   1
   1 -15  27   13.22    6.05   1
  -1  15  27   -0.28    4.33   1
   1 -15 -27    9.48    5.54   1
   1  15  27    5.81    3.88   1
  -1 -15  27   11.26    5.48   1
   3 -15  27   69.31   10.71   1
  -3  15  27   71.49   11.30   1
   3 -15 -27   82.80   11.86   1
  -3 -15  27   81.12   10.77   1
   3  15  27   75.60    7.40   1
  -5  15  27   54.60   11.23   1
   5  15 -27   66.72    9.27   1
   5 -15  27   54.83    9.60   1
  -5 -15  27   55.46    9.59   1
   5 -15 -27   47.67   10.46   1
   1 -17  27   60.30   10.05   1
  -1 -17 -27   72.59    9.61   1
  -1  17  27   67.16    9.71   1
   1 -17 -27   53.12    9.48   1
  -1 -17  27   60.66    9.57   1
   1  17  27   55.43    7.87   1
  -3  17  27   15.88    6.62   1
   3 -17  27   10.39    6.10   1
   3 -17 -27   22.80    7.82   1
  -3 -17  27   37.40    8.08   1
   5  17 -27   15.08    5.54   1
   5 -17  27   14.99    6.95   1
   5 -17 -27    2.07    6.52   1
  -5 -17  27   10.77    6.28   1
   1 -19  27   91.33   11.85   1
  -1 -19 -27   75.34   10.11   1
  -1 -19  27   69.95   10.69   1
   1 -19 -27   55.76   10.06   1
   3 -19  27   59.95   10.33   1
   3 -19 -27   51.66   10.80   1
  -3 -19  27   87.33   11.74   1
   5 -19  27   88.03   13.02   1
   5  19 -27   87.43   10.31   1
   5 -19 -27   81.94   14.30   1
  -5 -19  27   81.79   11.65   1
   1 -21  27   60.20   10.55   1
  -1 -21 -27   72.76   10.26   1
   1 -21 -27   59.68   10.19   1
  -1 -21  27   76.73   11.39   1
   3 -21  27   26.33    8.31   1
  -3 -21  27   27.66    7.61   1
   3 -21 -27   25.98    8.70   1
   1 -23  27   71.83   11.37   1
   1 -23 -27   67.87   11.29   1
  -1 -23  27   46.46    9.49   1
   3 -23  27   19.23    7.54   1
   3 -23 -27    4.32    6.57   1
  -3 -23  27   20.30    7.23   1
   1 -25  27   81.27   12.51   1
   1 -25 -27   92.78   13.33   1
  -1 -25  27   91.06   12.75   1
   0   0  28 1357.81   51.91   1
  -2   0  28   -1.31    3.79   1
   2   0  28    1.76    3.56   1
   2   0 -28    0.37    3.44   1
  -4   0  28   17.80    6.33   1
   4   0 -28    9.99    5.28   1
   4   0  28   14.28    5.08   1
   6   0  28    3.39    3.88   1
   6   0 -28   -8.85    4.16   1
  -6   0  28   -2.72    4.90   1
   0   2  28   18.90    5.76   1
   0  -2  28   18.54    5.91   1
   2  -2  28  169.05   12.94   1
  -2   2  28  154.69   12.78   1
   2   2  28  199.05   13.18   1
   2  -2 -28  183.19   13.26   1
  -2  -2  28  155.82   12.70   1
   4   2 -28   22.05    6.51   1
  -4   2  28    7.65    5.72   1
   4  -2  28   10.46    4.56   1
   4   2  28    7.17    4.38   1
  -4  -2  28   10.05    5.54   1
   4  -2 -28   12.77    5.72   1
   6  -2  28   15.38    5.04   1
  -6   2  28   13.95    7.21   1
   6   2 -28   14.22    6.53   1
  -6  -2  28   20.41    7.18   1
   6   2  28   25.22    5.52   1
   6  -2 -28   12.72    7.22   1
   0  -4  28    1.02    3.95   1
   0   4  28    4.79    3.90   1
   2  -4  28  173.96   13.08   1
  -2   4  28  184.11   14.17   1
   2  -4 -28  151.79   12.31   1
  -2  -4  28  171.68   13.81   1
   2   4  28  172.43   12.32   1
   4  -4  28   26.00    6.32   1
   4   4 -28   34.90    7.53   1
  -4   4  28   25.46    7.23   1
  -4  -4  28   31.19    7.67   1
   4  -4 -28   23.22    7.04   1
   4   4  28   30.61    5.94   1
   6  -4  28   16.36    5.87   1
   6   4 -28   21.97    7.34   1
  -6   4  28   21.92    8.13   1
  -6  -4  28   15.87    7.12   1
   6   4  28   26.44    5.30   1
   6  -4 -28   18.48    7.21   1
   0  -6  28  113.74   11.69   1
   0   6  28   92.34   10.42   1
  -2   6  28  387.47   21.59   1
   2  -6  28  402.03   21.31   1
   2   6  28  366.89   19.40   1
   2  -6 -28  392.58   21.38   1
  -2  -6  28  357.31   20.63   1
  -4   6  28   39.79    8.79   1
   4   6 -28   22.91    6.82   1
   4  -6  28   22.33    6.25   1
   4  -6 -28   21.45    6.94   1
  -4  -6  28   32.00    7.69   1
   4   6  28   35.60    6.03   1
   6   6 -28   28.10    7.78   1
   6  -6  28   35.14    7.29   1
  -6   6  28   31.20    8.27   1
   6  -6 -28   38.26    9.31   1
  -6  -6  28   41.25    8.90   1
   0  -8  28    1.73    4.11   1
   0   8  28    4.86    4.31   1
   2  -8  28   87.16   10.41   1
  -2   8  28   95.99   11.63   1
   2  -8 -28   95.00   11.29   1
   2   8  28  102.64   10.28   1
  -2  -8  28   96.61   11.26   1
  -4   8  28   51.40    9.46   1
   4  -8  28   59.32    9.16   1
   4   8 -28   49.14    8.42   1
   4  -8 -28   41.85    9.07   1
   4   8  28   62.29    7.51   1
  -4  -8  28   45.66    8.90   1
   6   8 -28   52.36    9.42   1
  -6   8  28   80.51   12.78   1
   6  -8  28   72.65   10.28   1
  -6  -8  28   57.15   10.51   1
   6  -8 -28   56.57   10.69   1
   0 -10  28   49.53    8.28   1
   0 -10 -28   60.39    8.67   1
   0  10  28   37.15    7.19   1
   2 -10  28   38.95    7.75   1
  -2  10  28   51.52    9.23   1
  -2 -10  28   53.40    8.67   1
   2  10  28   44.93    7.03   1
   2 -10 -28   36.04    7.67   1
  -4  10  28    3.06    5.03   1
   4 -10  28    0.44    4.49   1
   4  10 -28    2.70    4.39   1
   4  10  28    3.05    3.36   1
  -4 -10  28   -4.78    4.12   1
   4 -10 -28    4.56    5.37   1
   6 -10  28   29.91    7.80   1
  -6  10  28   14.47    7.46   1
   6  10 -28   30.42    7.68   1
   6 -10 -28   16.34    7.85   1
  -6 -10  28   21.91    7.41   1
   0 -12  28  132.71   13.28   1
   0 -12 -28  157.55   12.15   1
   0  12  28  158.15   12.43   1
   2 -12  28   56.69    9.38   1
  -2  12  28   75.57   10.56   1
  -2 -12  28   61.87    9.49   1
   2 -12 -28   72.03   10.40   1
   2  12  28   73.58    8.67   1
   4  12 -28   11.22    5.27   1
   4 -12  28   15.35    5.99   1
  -4  12  28    1.33    5.08   1
  -4 -12  28    8.95    5.86   1
   4  12  28    8.95    3.59   1
   4 -12 -28    7.08    6.26   1
  -6  12  28   43.81   10.72   1
   6 -12  28   38.68    8.55   1
   6  12 -28   28.92    6.97   1
   6 -12 -28   27.18    8.94   1
  -6 -12  28   27.37    7.66   1
   0 -14 -28    3.21    4.92   1
   0 -14  28    4.49    4.65   1
   0  14  28    8.70    4.76   1
  -2 -14 -28    5.26    4.21   1
  -2  14  28    7.53    5.36   1
   2 -14  28    6.01    5.72   1
   2 -14 -28   10.79    5.91   1
   2  14  28    2.39    3.55   1
  -2 -14  28    6.40    5.12   1
  -4  14  28   10.99    6.75   1
   4 -14  28   18.48    6.60   1
   4  14 -28    6.00    4.57   1
  -4 -14  28    7.00    5.68   1
   4 -14 -28   13.49    7.42   1
   0  16  28   -0.04    4.24   1
   0 -16 -28   -3.27    3.70   1
   0 -16  28    6.69    5.46   1
  -2  16  28   71.21   11.08   1
   2 -16  28   73.88   11.33   1
  -2 -16 -28   89.95   10.30   1
  -2 -16  28   56.40    9.55   1
   2  16  28   98.34    9.62   1
   2 -16 -28   90.35   12.06   1
   4  16 -28   85.92   10.41   1
   4 -16  28   76.66   11.50   1
  -4  16  28   73.46   12.09   1
   4 -16 -28   86.97   13.08   1
  -4 -16  28   97.54   12.48   1
   0 -18 -28  102.18   12.19   1
   0  18  28   96.64   11.17   1
   0 -18  28   85.13   11.60   1
  -2 -18 -28   60.30    8.99   1
   2 -18  28   65.96   10.61   1
  -2  18  28   60.62   10.03   1
   2 -18 -28   68.31   11.34   1
  -2 -18  28   52.71    9.91   1
   4 -18  28   91.31   12.63   1
   4  18 -28   82.73   10.35   1
  -4 -18  28   70.00   10.94   1
   4 -18 -28   79.88   12.99   1
   0 -20  28    5.18    5.74   1
   0 -20 -28   15.06    6.16   1
   2 -20  28    2.94    5.31   1
   2 -20 -28    9.91    6.52   1
  -2 -20  28    5.34    5.01   1
   4  20 -28  233.64   15.47   1
   4 -20  28  239.79   18.91   1
   4 -20 -28  251.71   20.71   1
  -4 -20  28  281.12   19.00   1
   0 -22 -28   -5.91    3.87   1
   0 -22  28   -0.28    5.19   1
   2 -22  28   51.54   10.04   1
  -2 -22  28   49.85    9.79   1
   2 -22 -28   46.13   10.41   1
   0 -24  28    2.58    5.39   1
   0 -24 -28    1.30    5.65   1
   1  -1  29  206.87   14.29   1
  -1   1  29  213.09   15.03   1
   1   1  29  232.16   14.87   1
  -1  -1  29  237.86   15.70   1
  -3   1  29   27.30    7.39   1
   3  -1  29   30.06    6.37   1
   3   1 -29   35.09    7.23   1
   3  -1 -29   28.35    7.12   1
  -3  -1  29   24.06    6.76   1
   3   1  29   29.91    6.33   1
  -5   1  29   24.29    7.82   1
   5   1 -29   23.29    6.97   1
   5  -1  29   27.65    6.34   1
  -5  -1  29   23.33    7.31   1
   5  -1 -29   18.57    7.09   1
   5   1  29   12.33    5.01   1
   1  -3  29   66.33    9.28   1
  -1   3  29   84.25   10.54   1
   1   3  29   59.86    8.68   1
  -1  -3  29   74.59   10.06   1
  -3   3  29   51.87    9.18   1
   3  -3  29   43.05    7.65   1
   3   3 -29   42.89    7.93   1
  -3  -3  29   50.91    8.98   1
   3   3  29   35.79    6.70   1
   3  -3 -29   50.32    8.96   1
   5   3 -29   24.01    7.40   1
  -5   3  29   10.98    6.13   1
   5  -3  29   19.33    5.68   1
   5  -3 -29    6.70    5.38   1
  -5  -3  29   20.29    6.87   1
   1  -5  29  167.55   12.78   1
  -1   5  29  145.33   13.90   1
   1  -5 -29  148.40   13.73   1
   1   5  29  153.98   12.23   1
  -1  -5  29  153.02   12.47   1
  -3   5  29   21.78    6.89   1
   3  -5  29   28.76    6.62   1
   3   5 -29   26.90    6.39   1
   3  -5 -29   44.54    8.69   1
   3   5  29   34.82    6.62   1
  -3  -5  29   24.03    7.01   1
   5   5 -29   40.09    8.20   1
   5  -5  29   28.16    6.64   1
  -5   5  29   24.74    7.84   1
   5  -5 -29   28.79    8.42   1
  -5  -5  29   34.49    8.19   1
   5   5  29   38.13    6.47   1
  -1   7  29  123.10   12.84   1
   1  -7  29  166.44   13.07   1
   1   7  29  146.17   12.05   1
  -1  -7  29  139.84   13.44   1
   1  -7 -29  151.23   14.10   1
   3  -7  29  151.82   13.99   1
   3   7 -29  114.37   11.94   1
  -3   7  29   85.54   11.25   1
  -3  -7  29  101.69   12.03   1
   3   7  29   95.67   10.03   1
   3  -7 -29   93.05   12.20   1
  -5   7  29   54.77   10.56   1
   5   7 -29   49.69    9.11   1
   5  -7  29   68.51    9.74   1
  -5  -7  29   61.48   10.35   1
   5   7  29   60.78    7.23   1
   5  -7 -29   56.37   10.68   1
  -1   9  29  189.30   14.35   1
   1  -9  29  192.92   14.55   1
   1   9  29  202.70   13.73   1
   1  -9 -29  168.84   13.72   1
  -1  -9  29  181.99   14.06   1
   3   9 -29  107.44   11.80   1
  -3   9  29  100.40   12.51   1
   3  -9  29  112.08   12.18   1
   3  -9 -29   97.14   12.73   1
   3   9  29  101.23   10.04   1
  -3  -9  29  116.05   12.94   1
  -5   9  29   32.39    8.90   1
   5  -9  29   33.70    7.62   1
   5   9 -29   30.60    7.46   1
  -5  -9  29   21.94    7.15   1
   5   9  29   43.25    5.72   1
   5  -9 -29   35.71    9.34   1
   1 -11  29    0.73    4.12   1
  -1  11  29    0.17    4.27   1
  -1 -11 -29    2.35    4.02   1
   1 -11 -29    1.79    4.37   1
   1  11  29    0.81    3.66   1
  -1 -11  29   -0.58    4.40   1
   3 -11  29   94.43   11.83   1
  -3  11  29   81.11   11.67   1
   3 -11 -29   93.14   12.43   1
  -3 -11  29   88.78   11.47   1
   3  11  29   80.53    8.94   1
   5 -11  29    2.04    5.17   1
  -5  11  29   11.11    6.57   1
   5  11 -29    3.42    4.88   1
   5 -11 -29    7.13    7.08   1
  -5 -11  29    1.21    5.13   1
   1 -13  29   35.07    7.45   1
  -1  13  29   18.81    6.41   1
  -1 -13 -29   17.47    5.41   1
   1 -13 -29   27.13    6.90   1
  -1 -13  29   25.47    7.11   1
   1  13  29   28.46    6.28   1
  -3  13  29   15.64    6.38   1
   3 -13  29   19.10    6.83   1
  -3 -13  29   14.24    6.19   1
   3 -13 -29    6.85    5.71   1
   3  13  29   11.82    4.44   1
   5 -13  29  103.08   12.63   1
   5  13 -29   98.29   11.78   1
  -5  13  29  119.45   15.29   1
  -5 -13  29  117.11   13.87   1
   5 -13 -29   88.12   13.55   1
  -1  15  29   52.16    9.06   1
   1 -15  29   46.22    9.28   1
  -1 -15 -29   49.88    8.23   1
   1 -15 -29   69.11   10.37   1
  -1 -15  29   60.91    9.95   1
   1  15  29   56.03    8.31   1
   3 -15  29    3.46    4.77   1
  -3  15  29   10.45    6.46   1
   3  15  29   12.33    4.30   1
  -3 -15  29    5.97    5.38   1
   3 -15 -29    5.77    6.01   1
   5  15 -29  335.78   19.64   1
   5 -15  29  315.52   21.08   1
  -5  15  29  341.93   23.41   1
   5 -15 -29  339.75   24.05   1
  -5 -15  29  350.90   21.99   1
   1 -17  29   57.09    9.96   1
  -1 -17 -29   55.18    9.00   1
  -1  17  29   50.26    8.82   1
  -1 -17  29   52.06    9.40   1
   1  17  29   55.19    8.17   1
   1 -17 -29   61.22   10.21   1
   3 -17  29    2.26    5.33   1
  -3  17  29   -2.23    5.32   1
  -3 -17  29   -6.98    3.87   1
   3 -17 -29   -4.31    5.34   1
   1 -19  29   20.29    7.40   1
  -1 -19 -29   22.71    6.77   1
  -1 -19  29   28.44    7.73   1
   1 -19 -29   21.13    7.30   1
   3 -19  29   14.89    7.22   1
   3 -19 -29   28.03    9.12   1
  -3 -19  29   26.31    8.02   1
   1 -21  29   20.73    7.88   1
  -1 -21 -29   16.86    6.61   1
   1 -21 -29   21.79    7.60   1
  -1 -21  29   28.83    8.19   1
   3 -21  29  135.12   15.68   1
   3 -21 -29  147.99   17.31   1
  -3 -21  29  134.03   14.93   1
   1 -23  29    8.42    6.97   1
   1 -23 -29    1.39    6.00   1
  -1 -23  29    5.33    6.15   1
   0   0  30   13.93    5.45   1
   2   0 -30   65.47    9.65   1
  -2   0  30  104.95   12.11   1
   2   0  30   87.17   10.31   1
   4   0 -30    1.66    4.33   1
   4   0  30   -2.59    3.59   1
  -4   0  30    3.61    4.99   1
   6   0  30   11.86    5.12   1
   6   0 -30   16.39    7.05   1
  -6   0  30    8.49    6.18   1
   0  -2  30   63.16    9.27   1
   0   2  30   58.09    8.89   1
  -2   2  30   28.58    7.01   1
   2  -2  30   29.73    6.95   1
   2  -2 -30   34.76    7.22   1
   2   2  30   26.67    6.30   1
  -2  -2  30   30.50    7.46   1
   4  -2  30   36.92    7.24   1
  -4   2  30   32.86    8.09   1
   4   2 -30   26.10    7.24   1
  -4  -2  30   32.15    7.66   1
   4  -2 -30   46.69    9.15   1
   4   2  30   34.11    6.71   1
  -6   2  30  102.82   14.10   1
   6   2 -30   66.67   11.25   1
   6  -2  30   97.33   10.68   1
   6   2  30   73.83    8.93   1
  -6  -2  30   69.19   11.80   1
   6  -2 -30  103.88   13.65   1
   0  -4  30  158.97   13.19   1
   0   4  30  166.24   12.90   1
   2  -4  30  131.30   13.00   1
  -2   4  30  150.22   14.76   1
  -2  -4  30  145.96   14.47   1
   2  -4 -30  134.26   13.49   1
   2   4  30  126.18   12.22   1
  -4   4  30   38.08    8.91   1
   4  -4  30   27.72    6.50   1
   4   4 -30   33.41    7.85   1
   4   4  30   34.47    6.64   1
  -4  -4  30   29.42    7.81   1
   4  -4 -30   27.54    7.76   1
   6  -4  30    1.51    4.67   1
   6   4 -30    9.76    5.98   1
  -6   4  30    6.83    6.56   1
   6   4  30    0.72    3.52   1
   6  -4 -30    2.93    5.39   1
  -6  -4  30    5.24    6.11   1
   0   6  30   18.75    5.83   1
   0  -6  30   10.74    5.32   1
  -2   6  30   40.15    8.19   1
   2  -6  30   46.82    8.28   1
   2   6  30   42.86    7.38   1
  -2  -6  30   39.49    8.03   1
   2  -6 -30   53.08    8.96   1
  -4   6  30    1.32    5.70   1
   4  -6  30    7.84    5.13   1
   4   6 -30    2.81    4.69   1
  -4  -6  30    4.46    5.54   1
   4   6  30    7.73    4.05   1
   4  -6 -30    0.71    4.43   1
   6   6 -30   43.75    8.99   1
  -6   6  30   32.39    9.51   1
   6  -6  30   33.21    7.61   1
   6  -6 -30   36.84    9.38   1
  -6  -6  30   35.85    9.25   1
   0  -8 -30    0.20    3.58   1
   0   8  30   -4.89    3.35   1
   0  -8  30    2.44    4.57   1
   2  -8  30   36.54    7.60   1
  -2   8  30   27.28    7.29   1
   2  -8 -30   28.88    7.46   1
  -2  -8  30   15.48    5.87   1
   2   8  30   23.60    5.83   1
   4  -8  30   91.13   11.35   1
   4   8 -30   95.94   11.51   1
  -4   8  30  103.36   13.59   1
   4  -8 -30  113.81   13.87   1
  -4  -8  30  106.97   13.03   1
   4   8  30   98.99    9.90   1
   6   8 -30   41.82    8.80   1
  -6   8  30   31.26    9.05   1
   6  -8  30   58.76    9.39   1
   6  -8 -30   45.92   10.52   1
  -6  -8  30   59.24   10.57   1
   0  10  30    8.95    5.02   1
   0 -10  30    1.26    4.90   1
   0 -10 -30    1.47    4.20   1
  -2  10  30  158.00   15.44   1
   2 -10  30  162.76   13.31   1
   2  10  30  134.22   11.06   1
  -2 -10  30  132.23   14.35   1
   2 -10 -30  143.36   14.82   1
   4  10 -30  169.18   13.98   1
  -4  10  30  174.19   17.75   1
   4 -10  30  209.32   15.56   1
   4 -10 -30  189.21   18.21   1
  -4 -10  30  191.44   17.69   1
   4  10  30  179.92   11.78   1
   0  12  30    3.37    4.35   1
   0 -12 -30    1.07    4.35   1
   0 -12  30   -2.34    3.53   1
  -2  12  30   30.64    7.60   1
   2 -12  30   14.77    6.15   1
   2 -12 -30   31.48    8.20   1
  -2 -12  30   34.22    7.76   1
   2  12  30   32.19    6.59   1
   4  12 -30   29.03    7.12   1
   4 -12  30   17.49    6.73   1
  -4  12  30   17.27    7.38   1
  -4 -12  30   18.05    6.93   1
   4  12  30   22.69    5.00   1
   4 -12 -30   23.34    8.54   1
   0  14  30    9.14    5.24   1
   0 -14  30    6.26    5.31   1
   0 -14 -30   -3.48    3.97   1
   2 -14  30    4.95    5.39   1
  -2 -14 -30    3.85    4.73   1
  -2  14  30   16.81    6.43   1
  -2 -14  30    1.96    4.90   1
   2 -14 -30    7.83    6.23   1
   2  14  30    7.33    4.62   1
   4  14 -30   15.85    5.90   1
  -4  14  30   13.83    7.28   1
   4 -14  30    2.39    4.99   1
  -4 -14  30    8.69    6.05   1
   4 -14 -30   12.75    7.32   1
   0  16  30    5.26    4.74   1
   0 -16 -30   -1.89    4.18   1
   0 -16  30    4.12    5.33   1
  -2  16  30  126.83   14.67   1
  -2 -16 -30  164.56   14.40   1
   2 -16  30  109.08   13.48   1
   2  16  30  136.71   10.83   1
  -2 -16  30  115.11   13.83   1
   2 -16 -30  103.13   13.59   1
   4 -16  30  112.05   14.12   1
  -4  16  30  133.23   16.20   1
   4  16 -30  119.47   12.85   1
  -4 -16  30  124.16   14.33   1
   4 -16 -30  167.27   18.27   1
   0 -18  30    6.38    5.32   1
   0 -18 -30   -0.05    4.87   1
   0  18  30   -1.26    4.69   1
   2 -18  30   56.78   10.68   1
  -2 -18 -30   61.03    9.44   1
  -2  18  30   56.71   10.13   1
  -2 -18  30   64.69   11.21   1
   2 -18 -30   47.81    9.82   1
   4 -18  30    7.50    6.02   1
   4  18 -30    8.85    5.27   1
  -4  18  30    9.66    6.33   1
  -4 -18  30   12.12    6.65   1
   0 -20  30    5.97    6.24   1
   0 -20 -30    0.40    5.06   1
   2 -20  30   -6.97    4.83   1
   2 -20 -30    6.98    7.18   1
  -2 -20  30    6.74    6.16   1
   0 -22 -30  112.00   14.39   1
   0 -22  30  129.86   15.30   1
  -1   1  31  196.61   15.09   1
   1  -1  31  194.44   14.19   1
   1   1  31  180.90   14.06   1
  -1  -1  31  186.33   14.47   1
  -3   1  31   12.97    6.14   1
   3   1 -31   15.72    5.69   1
   3  -1  31   19.77    5.71   1
   3   1  31   15.47    5.63   1
   3  -1 -31   17.76    6.16   1
  -3  -1  31   13.66    6.00   1
  -5   1  31   11.11    6.82   1
   5   1 -31    4.02    5.47   1
   5  -1  31    9.54    4.82   1
  -5  -1  31    4.08    6.00   1
   5  -1 -31    8.31    6.17   1
   5   1  31    9.95    4.90   1
  -1   3  31   86.99   11.04   1
   1  -3  31   71.82    9.73   1
  -1  -3  31   70.82   10.48   1
   1   3  31   89.88   10.82   1
   3  -3  31   95.80   11.32   1
   3   3 -31  127.09   13.35   1
  -3   3  31   96.27   12.35   1
  -3  -3  31  117.49   13.52   1
   3   3  31  109.39   11.41   1
   3  -3 -31  103.32   12.56   1
   5   3 -31   12.80    6.48   1
   5  -3  31   22.20    6.32   1
  -5   3  31   11.30    6.55   1
   5  -3 -31   14.97    6.78   1
   5   3  31   16.09    5.19   1
  -5  -3  31   21.64    7.83   1
  -1   5  31   31.48    7.59   1
   1  -5  31   45.71    8.16   1
  -1  -5  31   44.43    8.57   1
   1   5  31   45.15    7.87   1
   1  -5 -31   29.73    6.80   1
   3   5 -31   61.42    9.48   1
   3  -5  31   58.55    9.06   1
  -3   5  31   79.13   11.32   1
   3   5  31   64.39    8.81   1
  -3  -5  31   57.38    9.68   1
   3  -5 -31   56.35   10.02   1
   5  -5  31   75.98   10.20   1
  -5   5  31   69.46   12.00   1
   5   5 -31   67.41   10.95   1
   5  -5 -31   85.78   12.70   1
   5   5  31   66.00    8.44   1
  -5  -5  31   85.65   12.57   1
  -1   7  31   36.76    7.97   1
   1  -7  31   47.73    8.42   1
  -1  -7  31   56.93    9.44   1
   1  -7 -31   62.30    9.68   1
   1   7  31   66.33    9.17   1
  -3   7  31   45.75    9.68   1
   3  -7  31   50.87    8.91   1
   3   7 -31   40.55    8.16   1
   3  -7 -31   44.62    9.09   1
  -3  -7  31   30.38    7.89   1
   3   7  31   31.90    6.77   1
   5  -7  31   19.37    6.44   1
   5   7 -31   19.83    7.19   1
  -5   7  31   12.10    7.50   1
   5  -7 -31   10.80    6.77   1
   5   7  31   16.65    4.90   1
  -5  -7  31    5.45    6.03   1
   1  -9  31   46.86    8.38   1
  -1   9  31   49.36    8.77   1
  -1  -9  31   61.96    9.85   1
   1  -9 -31   66.29   10.03   1
   1   9  31   41.83    7.72   1
   3  -9  31   61.95    9.68   1
   3   9 -31   62.02    9.37   1
  -3   9  31   80.40   11.82   1
   3  -9 -31   82.72   11.66   1
   3   9  31   86.20    9.67   1
  -3  -9  31   90.81   12.20   1
  -5   9  31   24.99    8.68   1
   5   9 -31    8.07    5.92   1
   5  -9  31   14.70    6.47   1
   5  -9 -31   10.18    7.08   1
  -5  -9  31    8.41    6.61   1
  -1  11  31   34.10    7.91   1
   1 -11  31   18.37    6.98   1
  -1 -11 -31   20.45    5.91   1
   1  11  31   15.81    5.50   1
   1 -11 -31    7.83    5.81   1
  -1 -11  31   18.73    6.22   1
   3  11 -31    7.16    5.20   1
   3 -11  31   16.94    6.67   1
  -3  11  31   10.92    6.12   1
   3 -11 -31   14.60    6.57   1
  -3 -11  31   22.21    6.94   1
   3  11  31   22.11    5.67   1
   5  11 -31    2.46    4.96   1
  -5  11  31   15.70    7.70   1
   5 -11  31    8.98    5.88   1
   5 -11 -31   11.41    7.92   1
  -5 -11  31   11.00    7.08   1
  -1 -13 -31   11.72    5.37   1
   1 -13  31   10.81    5.94   1
  -1  13  31   14.57    5.70   1
   1  13  31    4.68    4.78   1
  -1 -13  31    4.87    5.00   1
   1 -13 -31    8.25    5.44   1
  -3  13  31   14.53    7.03   1
   3 -13  31   15.44    6.62   1
   3  13  31    5.11    4.29   1
   3 -13 -31   12.75    7.22   1
  -3 -13  31    9.04    6.25   1
   1 -15  31   25.52    7.79   1
  -1 -15 -31   24.47    6.76   1
  -1  15  31   28.62    7.46   1
  -1 -15  31   28.29    7.97   1
   1 -15 -31   22.90    7.48   1
   1  15  31   18.64    6.26   1
  -3  15  31  152.84   16.76   1
   3 -15  31  105.47   13.59   1
   3  15  31  130.31   10.23   1
  -3 -15  31  141.87   15.43   1
   3 -15 -31  130.88   15.81   1
   1 -17  31   93.35   12.59   1
  -1 -17 -31  108.06   12.62   1
  -1  17  31   76.92   11.21   1
   1  17  31  116.33   11.92   1
   1 -17 -31   83.60   12.25   1
  -1 -17  31   73.16   11.43   1
   3 -17  31   44.60    9.61   1
  -3  17  31   58.16   11.11   1
  -3 -17  31   44.78    9.79   1
   3 -17 -31   50.10   11.03   1
  -1  19  31   65.82   10.57   1
  -1 -19 -31   58.75   10.19   1
   1 -19  31   78.49   12.37   1
   1 -19 -31   71.88   11.46   1
  -1 -19  31   47.29    9.80   1
   1 -21  31   46.44   10.09   1
  -1 -21  31   55.28   10.57   1
   1 -21 -31   45.37   10.02   1
   0   0  32   29.64    7.43   1
  -2   0  32   11.51    5.80   1
   2   0 -32   -0.63    3.91   1
   2   0  32    1.26    4.12   1
   4   0  32   28.45    6.61   1
   4   0 -32   27.01    7.56   1
  -4   0  32   29.95    8.30   1
   0   2  32   14.76    5.96   1
   0  -2  32   17.73    6.08   1
  -2   2  32    4.81    4.76   1
   2   2 -32    9.23    4.88   1
   2  -2  32   -2.08    3.55   1
  -2  -2  32    1.43    4.89   1
   2  -2 -32    0.57    4.22   1
   2   2  32    0.00    4.00   1
  -4   2  32   22.97    7.62   1
   4   2 -32   29.18    7.75   1
   4  -2  32   19.47    6.04   1
   4   2  32   20.23    6.03   1
  -4  -2  32   16.39    7.00   1
   4  -2 -32   16.50    6.94   1
   0  -4  32   36.88    7.78   1
   0   4  32   42.82    8.24   1
   2  -4  32    3.66    4.69   1
  -2   4  32   10.58    5.71   1
   2   4  32    8.55    5.04   1
   2  -4 -32    8.56    5.08   1
  -2  -4  32    4.60    4.93   1
   4   4 -32   26.49    7.37   1
   4  -4  32   34.62    7.60   1
  -4   4  32   41.69    9.36   1
   4   4  32   30.82    6.66   1
   4  -4 -32   56.65   10.55   1
  -4  -4  32   32.55    8.77   1
   0  -6  32   11.18    5.44   1
   0   6  32   13.16    5.77   1
  -2   6  32   37.70    8.35   1
   2  -6  32   46.96    8.44   1
   2   6  32   37.97    7.65   1
  -2  -6  32   45.97    8.98   1
   2  -6 -32   22.09    6.97   1
   4  -6  32   15.48    6.04   1
   4   6 -32   14.30    6.19   1
  -4   6  32   16.56    7.23   1
   4  -6 -32   23.74    7.93   1
  -4  -6  32   17.48    6.70   1
   4   6  32   23.67    6.06   1
   0  -8  32   29.14    7.50   1
   0   8  32   29.05    7.20   1
   0  -8 -32   17.79    6.15   1
  -2   8  32   12.22    5.93   1
   2  -8  32   10.16    5.31   1
   2   8  32   11.95    5.35   1
  -2  -8  32   14.07    6.07   1
   2  -8 -32   12.13    6.09   1
  -4   8  32   20.12    7.84   1
   4   8 -32   35.03    7.90   1
   4  -8  32   27.48    7.32   1
   4  -8 -32   29.44    9.14   1
   4   8  32   24.86    6.16   1
  -4  -8  32   15.57    7.21   1
   0  10  32    5.79    5.17   1
   0 -10 -32    8.59    5.08   1
   0 -10  32    5.39    5.59   1
   2 -10  32  139.86   14.76   1
  -2  10  32  107.54   13.35   1
   2  10  32  141.45   13.19   1
  -2 -10  32  132.54   14.26   1
   2 -10 -32  141.15   14.99   1
   4 -10  32   16.87    6.32   1
   4  10 -32   17.34    6.80   1
  -4  10  32   24.97    8.35   1
  -4 -10  32   13.98    6.90   1
   4  10  32   23.65    5.69   1
   4 -10 -32   29.98    8.38   1
   0  12  32   48.74    8.89   1
   0 -12  32   66.28   10.72   1
   0 -12 -32   72.93   10.71   1
  -2  12  32   24.11    7.59   1
   2 -12  32   11.87    6.29   1
  -2 -12  32   15.38    6.80   1
   2  12  32   12.48    5.16   1
   2 -12 -32   33.93    8.42   1
   4  12 -32   50.26    9.13   1
   4 -12  32   43.72    8.96   1
  -4  12  32   30.90    8.96   1
  -4 -12  32   37.36    8.91   1
   4 -12 -32   35.68    9.79   1
   0 -14  32    6.96    5.32   1
   0  14  32    0.69    4.77   1
   0 -14 -32    5.02    5.52   1
  -2  14  32   54.06    9.91   1
  -2 -14 -32   50.36    8.60   1
   2 -14  32   47.58    9.41   1
   2  14  32   59.90    8.80   1
  -2 -14  32   57.32   10.27   1
   2 -14 -32   54.39   10.34   1
   4  14 -32   19.22    6.87   1
   4 -14  32   23.03    7.89   1
  -4  14  32   32.44    8.79   1
  -4 -14  32   25.18    8.52   1
   4 -14 -32    5.75    7.24   1
   0 -16 -32   18.48    6.93   1
   0 -16  32   15.93    6.94   1
   0  16  32   23.04    6.84   1
   2 -16  32   21.19    7.26   1
  -2 -16 -32   18.73    6.18   1
  -2  16  32    6.95    6.06   1
  -2 -16  32   13.83    6.82   1
   2  16  32    9.62    4.97   1
   2 -16 -32   14.24    7.51   1
   0  18  32   -3.70    4.62   1
   0 -18 -32   -3.55    4.87   1
   0 -18  32    0.02    5.67   1
   2 -18  32    1.47    6.25   1
  -2  18  32   24.99    8.18   1
   2 -18 -32   18.44    7.92   1
  -2 -18  32   14.55    7.02   1
   1  -1  33   20.13    6.64   1
  -1   1  33   17.63    6.39   1
   1   1  33   16.88    6.18   1
  -1  -1  33   24.64    7.08   1
  -3   1  33   21.11    7.16   1
   3   1 -33   22.33    6.88   1
   3  -1  33   14.71    6.01   1
   3  -1 -33   23.81    7.16   1
  -3  -1  33   23.31    7.60   1
   3   1  33   15.25    5.80   1
   5  -1  33   -1.82    4.39   1
   5   1 -33    3.41    5.43   1
  -5   1  33   -2.37    5.69   1
   5   1  33   -4.31    3.65   1
  -5  -1  33   -3.75    5.59   1
   5  -1 -33   -1.51    5.23   1
   1  -3  33   30.93    7.38   1
  -1   3  33   50.64    9.00   1
  -1  -3  33   33.98    8.06   1
   1  -3 -33   30.47    6.90   1
   1   3  33   38.37    8.08   1
  -3   3  33    9.94    6.55   1
   3   3 -33    8.43    5.62   1
   3  -3  33    8.35    5.23   1
   3   3  33   12.51    5.36   1
   3  -3 -33    3.24    5.44   1
  -3  -3  33    4.78    5.36   1
  -5   3  33    8.56    6.97   1
   5  -3  33   15.46    6.51   1
   5   3 -33    4.63    5.86   1
   5   3  33   25.05    6.27   1
  -5  -3  33    3.01    5.48   1
   5  -3 -33   11.56    6.61   1
   1  -5  33  257.34   17.64   1
  -1   5  33  224.62   16.78   1
  -1  -5  33  253.88   18.07   1
   1   5  33  248.45   16.79   1
   1  -5 -33  243.73   16.66   1
   3  -5  33   37.75    8.11   1
  -3   5  33   33.07    8.66   1
   3   5 -33   32.52    7.86   1
   3  -5 -33   42.80    9.15   1
   3   5  33   34.66    7.25   1
  -3  -5  33   34.14    8.15   1
  -5   5  33   19.29    7.94   1
   5   5 -33   48.63    9.62   1
   5  -5  33   22.54    6.93   1
   5   5  33   22.59    5.86   1
  -5  -5  33   13.95    7.24   1
   5  -5 -33   17.59    7.54   1
   1  -7  33  209.15   15.93   1
  -1   7  33  199.97   15.96   1
  -1  -7  33  210.56   16.38   1
   1   7  33  223.59   15.77   1
   1  -7 -33  209.84   15.66   1
   3   7 -33   -4.54    3.66   1
   3  -7  33    0.06    4.82   1
  -3   7  33    1.35    5.29   1
  -3  -7  33    3.05    5.25   1
   3  -7 -33   -2.45    5.17   1
   3   7  33   -7.57    3.20   1
   5  -7  33   -2.73    4.25   1
   5   7 -33    4.77    5.49   1
  -5   7  33   11.00    6.96   1
  -5  -7  33   -1.32    5.73   1
   5   7  33   -3.15    3.88   1
   5  -7 -33    0.66    5.76   1
   1  -9  33   15.61    6.63   1
  -1   9  33    9.31    5.58   1
   1   9  33   18.96    6.24   1
  -1  -9  33   13.14    6.21   1
   1  -9 -33   23.03    7.41   1
   3   9 -33   17.68    6.31   1
   3  -9  33   14.06    6.17   1
  -3   9  33    7.19    6.28   1
  -3  -9  33   18.56    7.14   1
   3  -9 -33    9.43    6.32   1
   3   9  33   14.20    5.38   1
   1 -11  33    5.77    5.58   1
  -1  11  33    4.20    5.41   1
   1 -11 -33    5.25    5.69   1
  -1 -11  33    9.30    5.86   1
   1  11  33    9.04    5.21   1
  -3  11  33    4.82    6.24   1
   3  11 -33   12.52    5.77   1
   3 -11  33   10.58    6.25   1
   3 -11 -33   17.66    7.36   1
   3  11  33   15.67    5.28   1
  -3 -11  33    4.57    5.82   1
  -1 -13 -33   58.65    9.47   1
   1 -13  33   66.00   11.33   1
  -1  13  33   66.76   10.65   1
  -1 -13  33   64.15   10.49   1
   1  13  33   69.03   10.08   1
   1 -13 -33   55.03   10.44   1
  -3  13  33   15.09    6.92   1
   3  13 -33   32.77    7.79   1
   3 -13  33   35.46    8.51   1
  -3 -13  33   37.06    9.18   1
   3 -13 -33   21.80    8.15   1
   3  13  33   34.82    6.65   1
  -1  15  33  137.54   14.90   1
   1 -15  33  113.84   14.17   1
  -1 -15 -33  131.07   14.10   1
  -1 -15  33  122.87   14.59   1
   1  15  33  111.02   12.36   1
   1 -15 -33  131.55   15.29   1
   3 -15  33   12.41    6.81   1
  -3  15  33   20.86    7.49   1
  -3 -15  33   15.80    7.03   1
   3 -15 -33   12.46    8.08   1
   3  15  33   22.05    5.65   1
   1 -17  33   39.61    9.60   1
  -1 -17 -33   54.62    9.95   1
  -1  17  33   45.84    9.60   1
   1 -17 -33   53.16   10.65   1
  -1 -17  33   36.67    8.98   1
   1  17  33   52.76    8.90   1
   0   0  34    0.16    4.69   1
   2   0 -34   46.82    8.67   1
   2   0  34   25.90    7.12   1
  -2   0  34   44.73    8.97   1
   4   0 -34   -0.11    4.95   1
  -4   0  34    4.84    5.70   1
   4   0  34    1.02    4.34   1
   0  -2  34  122.67   13.91   1
   0   2  34  128.60   13.90   1
  -2   2  34   27.62    7.70   1
   2   2 -34   28.22    7.52   1
   2  -2  34   41.02    8.50   1
   2   2  34   35.41    7.80   1
   2  -2 -34   48.52    9.29   1
  -2  -2  34   45.04    9.36   1
   4  -2  34   65.64    9.95   1
   4   2 -34   53.04   10.32   1
  -4   2  34   66.14   11.83   1
   4  -2 -34   84.49   12.43   1
  -4  -2  34   48.89   10.47   1
   4   2  34   68.76    9.77   1
   0   4  34   62.42   10.14   1
   0  -4  34   71.22   10.71   1
  -2   4  34   31.34    8.21   1
   2  -4  34   39.85    8.49   1
   2   4  34   29.82    7.34   1
  -2  -4  34   29.89    8.05   1
   2  -4 -34   24.68    7.51   1
  -4   4  34   66.92   11.58   1
   4  -4  34   65.00   10.00   1
   4   4 -34   50.52    9.71   1
   4  -4 -34   44.17   10.09   1
   4   4  34   46.10    8.21   1
  -4  -4  34   55.40   10.53   1
   0  -6  34   49.05    9.46   1
   0   6  34   30.91    7.80   1
  -2   6  34    3.56    5.52   1
   2  -6  34    6.29    5.39   1
   2   6  34    2.15    4.68   1
  -2  -6  34    7.51    5.66   1
   2  -6 -34   -0.01    5.17   1
   4  -6  34   -1.74    4.85   1
  -4   6  34   -1.31    6.21   1
   4   6 -34    7.82    6.15   1
   4  -6 -34    7.53    6.89   1
   4   6  34    4.41    4.97   1
  -4  -6  34   15.82    7.32   1
   0   8  34   60.38    9.99   1
   0  -8 -34   49.56    9.03   1
   0  -8  34   45.03    9.17   1
  -2   8  34   25.65    8.09   1
   2  -8  34   25.65    7.67   1
  -2  -8  34    6.64    6.14   1
   2   8  34   19.94    6.44   1
   2  -8 -34   29.92    8.38   1
  -4   8  34   18.00    8.12   1
   4   8 -34   18.58    7.10   1
   4  -8  34   16.00    6.79   1
   4  -8 -34   24.98    8.93   1
  -4  -8  34   39.43    9.58   1
   4   8  34   24.03    6.10   1
   0  10  34  419.05   23.63   1
   0 -10  34  410.08   24.37   1
   0 -10 -34  387.16   22.90   1
  -2  10  34   19.10    7.37   1
   2 -10  34   24.14    7.31   1
   2  10  34   28.11    6.90   1
  -2 -10  34   26.26    8.17   1
   2 -10 -34   19.80    7.51   1
  -4  10  34   69.97   12.24   1
   4  10 -34   45.82    9.40   1
   4 -10  34   43.62    9.07   1
   4 -10 -34   44.98   10.49   1
   4  10  34   44.56    7.21   1
  -4 -10  34   33.10    9.08   1
   0 -12 -34   75.18   11.37   1
   0  12  34   78.65   11.39   1
   0 -12  34  121.05   14.28   1
   2 -12  34   66.86   11.07   1
  -2 -12 -34   86.54   11.15   1
  -2  12  34   65.25   11.08   1
   2  12  34   64.74    9.53   1
  -2 -12  34   69.34   11.45   1
   2 -12 -34   72.79   11.63   1
   0 -14 -34   38.75    8.60   1
   0 -14  34   44.17    9.41   1
   0  14  34   16.36    6.36   1
  -2  14  34    7.40    6.58   1
   2 -14  34   17.30    7.28   1
  -2 -14 -34   12.18    5.85   1
   2 -14 -34   18.24    8.23   1
  -2 -14  34   11.52    6.86   1
   2  14  34    9.77    5.44   1
   0  16  34  169.60   16.12   1
   0 -16  34  145.18   16.59   1
   0 -16 -34  172.96   17.25   1
   1  -1  35   58.70   10.29   1
  -1   1  35   67.96   10.81   1
  -1  -1  35   67.03   10.99   1
   1   1  35   79.78   10.98   1
   3   1 -35    8.66    6.26   1
   3  -1  35   20.89    6.84   1
  -3   1  35    8.26    6.46   1
  -3  -1  35   19.85    7.42   1
   3  -1 -35   11.90    6.64   1
   3   1  35    6.51    5.17   1
  -1   3  35   74.86   11.66   1
   1  -3  35   79.06   11.55   1
   1  -3 -35   89.75   11.67   1
  -1  -3  35   98.13   12.87   1
   1   3  35   88.15   11.89   1
   3   3 -35   52.76    9.73   1
  -3   3  35   28.65    8.35   1
   3  -3  35   36.05    8.42   1
  -3  -3  35   28.53    8.48   1
   3   3  35   31.40    7.71   1
   3  -3 -35   36.10    9.21   1
  -1   5  35   78.92   11.52   1
   1  -5  35   79.97   11.37   1
   1   5  35   74.24   10.81   1
  -1  -5  35   89.82   12.40   1
   1  -5 -35   80.53   11.51   1
   3  -5  35  101.42   12.93   1
  -3   5  35  123.18   15.08   1
   3   5 -35  113.59   13.52   1
   3  -5 -35  139.15   15.76   1
  -3  -5  35  123.74   15.43   1
  -1   7  35  184.13   17.62   1
   1  -7  35  125.04   14.49   1
   1   7  35  157.36   15.48   1
   1  -7 -35  173.67   16.67   1
  -1  -7  35  173.44   17.44   1
   3   7 -35   56.95   10.05   1
   3  -7  35   68.94   10.87   1
  -3   7  35   54.48   10.66   1
   3   7  35   57.08    9.09   1
  -3  -7  35   39.33   10.03   1
   3  -7 -35   42.94   10.10   1
   1  -9  35   50.23    9.70   1
  -1   9  35   26.80    8.02   1
   1  -9 -35   36.30    8.54   1
  -1  -9  35   31.41    8.09   1
   1   9  35   40.98    8.88   1
   3  -9  35  167.60   17.09   1
   3   9 -35  191.60   15.44   1
  -3   9  35  191.73   18.85   1
   3   9  35  182.45   14.08   1
  -3  -9  35  191.73   19.13   1
   3  -9 -35  220.77   20.70   1
   1 -11  35   18.67    7.56   1
  -1 -11 -35   38.01    8.02   1
  -1  11  35   27.61    8.01   1
   1 -11 -35   17.36    7.38   1
  -1 -11  35   10.22    6.39   1
   1  11  35   22.93    6.93   1
   3  11 -35    9.87    6.11   1
  -3  11  35    4.13    6.31   1
   3 -11  35    2.90    5.85   1
   3  11  35    7.42    5.18   1
   3 -11 -35   13.36    7.63   1
  -3 -11  35    6.71    7.08   1
  -1  13  35   24.80    8.08   1
   1 -13  35   14.71    7.17   1
  -1 -13 -35   15.69    6.63   1
   1 -13 -35   23.03    7.85   1
  -1 -13  35   39.46    9.28   1
   1  13  35   21.77    7.22   1
   0   0  36   15.07    6.68   1
   2   0 -36    2.38    5.16   1
  -2   0  36   -7.99    4.43   1
   2   0  36   -0.87    4.74   1
   0   2  36   17.98    7.08   1
   0  -2  36   12.86    6.41   1
   2  -2  36    0.64    4.89   1
  -2   2  36    4.97    5.64   1
   2   2 -36   16.94    6.56   1
   2  -2 -36   12.03    6.45   1
  -2  -2  36   17.90    7.19   1
   2   2  36    7.93    5.44   1
   0   4  36   47.51    9.43   1
   0  -4  36   60.73   10.63   1
   2   4 -36    3.20    4.81   1
   2  -4  36    1.67    4.50   1
  -2   4  36   14.24    6.73   1
   2   4  36   11.98    6.02   1
  -2  -4  36    6.99    6.06   1
   2  -4 -36    0.93    5.76   1
   0  -6  36   12.37    6.44   1
   0   6  36    7.84    5.81   1
   0  -6 -36    8.46    5.93   1
  -2   6  36   53.64   10.53   1
   2  -6  36   54.21   10.16   1
   2  -6 -36   29.78    8.56   1
  -2  -6  36   64.97   11.39   1
   2   6  36   52.55    9.48   1
   0   8  36    8.09    5.91   1
   0  -8 -36   10.65    5.92   1
   0  -8  36    1.43    5.12   1
   2  -8  36   34.58    8.89   1
  -2   8  36   30.15    8.89   1
  -2  -8  36   40.85    9.49   1
   2   8  36   48.61    9.08   1
   2  -8 -36   55.63   11.01   1
   0 -10 -36   52.87   10.05   1
   0  10  36   51.17    9.64   1
   0 -10  36   31.29    8.61   1
   2 -10  36  161.53   16.87   1
  -2  10  36  162.69   17.76   1
  -2 -10  36  203.44   19.60   1
   2 -10 -36  186.72   18.97   1
   2  10  36  182.02   16.33   1
   0 -12  36   62.15   11.67   1
   0  12  36   54.19   10.11   1
   0 -12 -36   67.36   11.39   1
  -1   1  37    1.50    5.45   1
   1  -1  37    6.34    5.98   1
   1   1  37    8.38    5.91   1
   1  -1 -37   -1.78    4.25   1
  -1  -1  37    6.56    5.91   1
  -1   3  37    2.21    5.49   1
   1  -3  37    1.11    4.90   1
   1   3  37   -1.36    4.57   1
   1  -3 -37    2.73    5.10   1
  -1  -3  37    9.75    5.95   1
   1  -5  37   -1.90    5.28   1
  -1   5  37   10.12    6.53   1
  -1  -5  37    6.70    6.22   1
   1  -5 -37    5.56    6.02   1
   1   5  37    9.25    5.84   1
   1  -7  37    3.57    5.73   1
  -1   7  37   14.97    7.12   1
   1  -7 -37   10.02    6.34   1
  -1  -7  37  -11.13    4.80   1
   1   7  37   -2.75    5.01   1
  -1   9  37   24.56    8.24   1
  -1  -9 -37   18.27    7.17   1
   1  -9  37   23.80    8.29   1
  -1  -9  37   31.01    8.95   1
   1  -9 -37   28.02    8.93   1
   1   9  37    7.60    5.80   1
   0   0  38    3.82    6.21   1
   0   2  38   54.17   10.38   1
   0  -2  38   41.68    9.43   1
   0   4  38   62.24   10.88   1
   0  -4  38   69.55   11.69   1
   0   6  38  101.17   13.63   1
   0  -6  38   91.36   13.27   1
   0  -6 -38   93.79   12.64   1
;
_shelx_hkl_checksum     65343
_shelx_res_checksum     73736
_shelxl_version_number        2.014
_iucr_refine_instructions_details
;
TITL import in F 2 d d
CELL  0.71073   8.1653  27.6113  29.6818   90.000   90.000   90.000
ZERR    16.00   0.0003   0.0011   0.0013    0.000    0.000    0.000
LATT  -4
SYMM    X, - Y, - Z
SYMM  1/4 + X, 1/4 - Y, 1/4 + Z
SYMM  1/4 + X, 1/4 + Y, 1/4 - Z
SFAC C H N O
UNIT  336  256  32   16
TEMP  -123.00
SIZE 0.55 0.29 0.24
L.S.   12
FMAP   2
PLAN   10
ACTA
BOND   $H
CONF
WPDB  -2
EQIV $1 x,1/2-y,1/2-z
EQIV $2 1/4+x,-1/4+y,3/4-z
HTAB C35 O1_$1
HTAB C3 O1_$2
HTAB C32 O1_$2
MPLA C11 C12 C13 C14 C15 C16 C1 O1
MPLA C21 C22 C23 C24 C25 C26 C2 N1 N2 C3 C31 C32 C33 C34 C35 C36
MPLA C21 C22 C23 C24 C25 C26
MPLA C2 N1 N2 C3
MPLA C31 C32 C33 C34 C35 C36
MPLA C11 C12 C13 C14 C15 C16
MPLA C21 C22 C23 C24 C25 C26
WGHT    0.040700    4.105800
FVAR       0.28884
C11   1    0.469226    0.245631    0.364673    11.00000    0.02499    0.03139 =
         0.02003    0.00137    0.00152    0.00265
C12   1    0.415610    0.287089    0.342102    11.00000    0.03281    0.03374 =
         0.02828    0.00444   -0.00029    0.00663
AFIX  43
H12   2    0.475825    0.316425    0.344396    11.00000   -1.20000
AFIX   0
C13   1    0.274623    0.285245    0.316427    11.00000    0.03682    0.05247 =
         0.03846    0.01265   -0.00615    0.01364
AFIX  43
H13   2    0.238111    0.313371    0.300968    11.00000   -1.20000
AFIX   0
C14   1    0.186493    0.242674    0.313133    11.00000    0.02834    0.07552 =
         0.04722    0.01046   -0.01573   -0.00176
AFIX  43
H14   2    0.088772    0.241830    0.295780    11.00000   -1.20000
AFIX   0
C15   1    0.239344    0.201474    0.334827    11.00000    0.03480    0.05418 =
         0.04706    0.00492   -0.00965   -0.01160
AFIX  43
H15   2    0.178978    0.172201    0.332159    11.00000   -1.20000
AFIX   0
C16   1    0.380990    0.202822    0.360595    11.00000    0.02981    0.03749 =
         0.03042    0.00493   -0.00195   -0.00165
AFIX  43
H16   2    0.417795    0.174388    0.375502    11.00000   -1.20000
AFIX   0
C1    1    0.621209    0.247865    0.391976    11.00000    0.02676    0.02330 =
         0.01656   -0.00116    0.00207    0.00352
O1    4    0.703729    0.284328    0.395421    11.00000    0.03702    0.02333 =
         0.02975    0.00127   -0.00631   -0.00209
C2    1    0.677420    0.202743    0.417436    11.00000    0.02143    0.02284 =
         0.02167    0.00037   -0.00226   -0.00084
C21   1    0.654199    0.200650    0.466700    11.00000    0.02363    0.02617 =
         0.02050    0.00287   -0.00121   -0.00268
C22   1    0.562223    0.235665    0.489038    11.00000    0.02925    0.03114 =
         0.02685    0.00089    0.00084    0.00282
AFIX  43
H22   2    0.510973    0.260805    0.472343    11.00000   -1.20000
AFIX   0
C23   1    0.544872    0.234087    0.535607    11.00000    0.03169    0.04281 =
         0.02880   -0.00103    0.00545    0.00407
AFIX  43
H23   2    0.482473    0.258202    0.550657    11.00000   -1.20000
AFIX   0
C24   1    0.618180    0.197551    0.559911    11.00000    0.03441    0.06546 =
         0.02034    0.00630    0.00277    0.00058
AFIX  43
H24   2    0.606716    0.196609    0.591749    11.00000   -1.20000
AFIX   0
C25   1    0.708300    0.162276    0.538158    11.00000    0.03724    0.05490 =
         0.02967    0.01527   -0.00093    0.00749
AFIX  43
H25   2    0.757490    0.136919    0.555036    11.00000   -1.20000
AFIX   0
C26   1    0.727227    0.163763    0.491694    11.00000    0.03467    0.03668 =
         0.02837    0.00788    0.00039    0.00607
AFIX  43
H26   2    0.790110    0.139578    0.476894    11.00000   -1.20000
AFIX   0
N1    3    0.755455    0.168717    0.396905    11.00000    0.03204    0.02627 =
         0.02120    0.00189   -0.00249    0.00189
N2    3    0.767527    0.178667    0.350264    11.00000    0.03171    0.02478 =
         0.02015   -0.00133   -0.00136    0.00119
C3    1    0.844993    0.145196    0.329647    11.00000    0.02578    0.02128 =
         0.02651    0.00048   -0.00212   -0.00134
AFIX  43
H3    2    0.890264    0.119176    0.346482    11.00000   -1.20000
AFIX   0
C31   1    0.865676    0.145958    0.280777    11.00000    0.02371    0.02501 =
         0.02679   -0.00338   -0.00085   -0.00486
C32   1    0.950988    0.108634    0.259968    11.00000    0.03269    0.02956 =
         0.02988   -0.00087    0.00354    0.00136
AFIX  43
H32   2    0.999088    0.083776    0.277704    11.00000   -1.20000
AFIX   0
C33   1    0.966402    0.107434    0.213376    11.00000    0.03946    0.04186 =
         0.03354   -0.00699    0.01002   -0.00081
AFIX  43
H33   2    1.022758    0.081393    0.199334    11.00000   -1.20000
AFIX   0
C34   1    0.900209    0.143893    0.187494    11.00000    0.03859    0.04904 =
         0.02375   -0.00194    0.00308   -0.01044
AFIX  43
H34   2    0.911486    0.143067    0.155647    11.00000   -1.20000
AFIX   0
C35   1    0.816622    0.182032    0.207989    11.00000    0.03593    0.03783 =
         0.02991    0.00541   -0.00637   -0.00383
AFIX  43
H35   2    0.772061    0.207380    0.190152    11.00000   -1.20000
AFIX   0
C36   1    0.798703    0.182906    0.254273    11.00000    0.03190    0.02562 =
         0.03068    0.00047   -0.00491   -0.00018
AFIX  43
H36   2    0.740644    0.208709    0.268170    11.00000   -1.20000
AFIX   0
HKLF 4
REM  import in F 2 d d
REM R1 =  0.0386 for    3036 Fo > 4sig(Fo)  and  0.0438 for all    3350 data
REM    217 parameters refined using      1 restraints
END
WGHT      0.0408      4.1053
REM Highest difference peak  0.175,  deepest hole -0.155,  1-sigma level  0.033
Q1    1   0.7478  0.1489  0.3399  11.00000  0.05    0.17
Q2    1   0.7213  0.2607  0.3731  11.00000  0.05    0.17
Q3    1   0.7917  0.2084  0.2677  11.00000  0.05    0.16
Q4    1   0.7634  0.2000  0.4103  11.00000  0.05    0.16
Q5    1   0.7571  0.1387  0.4068  11.00000  0.05    0.16
Q6    1   0.6860  0.1667  0.5132  11.00000  0.05    0.15
Q7    1   0.6983  0.2087  0.4442  11.00000  0.05    0.15
Q8    1   0.7627  0.2672  0.3704  11.00000  0.05    0.15
Q9    1   0.7381  0.1888  0.4836  11.00000  0.05    0.15
Q10   1   0.8438  0.1388  0.3041  11.00000  0.05    0.15
;
