# Supplementary material for: Crystal structure of (Z)-2-[(E)-2-benzyl­idene­hydrazin-1-yl­idene]-1,2-di­phenyl­ethanone
Source: Acta Crystallogr E Crystallogr Commun. 2015 Jan 1;71(Pt 1):35–7. doi: 10.1107/S2056989014026358 (PMC4331908; doi:10.1107/S2056989014026358)
Supplement: Supplementary file 2 [file e-71-00035-Isup2.hkl]

#
# h,k,l, Fc-squared, Fo-squared, sigma(Fo-squared), status flag
#
data_I
_shelx_title ' import in F 2 d d'
_shelx_refln_list_code          4
_shelx_F_calc_maximum      353.12
_exptl_crystal_F_000      2624.00
_reflns_d_resolution_high  0.7700

loop_
 _space_group_symop_operation_xyz
 'x, y, z'
 'x, -y, -z'
 'x+1/4, -y+1/4, z+1/4'
 'x+1/4, y+1/4, -z+1/4'
 'x, y+1/2, z+1/2'
 'x, -y+1/2, -z+1/2'
 'x+1/4, -y+3/4, z+3/4'
 'x+1/4, y+3/4, -z+3/4'
 'x+1/2, y, z+1/2'
 'x+1/2, -y, -z+1/2'
 'x+3/4, -y+1/4, z+3/4'
 'x+3/4, y+1/4, -z+3/4'
 'x+1/2, y+1/2, z'
 'x+1/2, -y+1/2, -z'
 'x+3/4, -y+3/4, z+1/4'
 'x+3/4, y+3/4, -z+1/4'

_cell_length_a     8.1653
_cell_length_b    27.6113
_cell_length_c    29.6818
_cell_angle_alpha  90.000
_cell_angle_beta   90.000
_cell_angle_gamma  90.000

_shelx_F_squared_multiplier     1.000

loop_
 _refln_index_h
 _refln_index_k
 _refln_index_l
 _refln_F_squared_calc
 _refln_F_squared_meas
 _refln_F_squared_sigma
 _refln_observed_status
   4   0   0      29989.41      31399.78       716.79 o
   8   0   0         75.12         66.05        36.44 o
   6   2   0       1973.20       2177.30        56.36 o
  10   2   0        344.41        415.69        70.48 o
  -4   4   0         19.32         58.17        15.22 o
   0   4   0      22104.86      18895.85      1437.66 o
   4   4   0         19.14         60.16        12.20 o
   8   4   0       2640.62       2532.15       158.34 o
   6   6   0       2067.95       1920.84       131.61 o
  10   6   0        221.67        177.88        68.08 o
  -4   8   0       6144.96       6251.31       278.39 o
   0   8   0      15835.27      15275.63       616.41 o
   4   8   0       6146.73       6006.21       257.35 o
   8   8   0       3967.35       4384.31       237.81 o
  -6  10   0       7525.35       7543.96       277.13 o
  -2  10   0       7490.68       7572.20       191.36 o
   2  10   0       7493.42       7648.72       297.15 o
   6  10   0       7522.56       7751.09       344.61 o
  10  10   0        104.66        295.59        84.62 o
  -4  12   0      21857.08      21614.10       685.39 o
   0  12   0        377.63        528.28        51.24 o
   4  12   0      21840.85      20994.52       746.40 o
   8  12   0       1919.00       1618.42       168.65 o
  -6  14   0      22459.73      23249.19       753.23 o
  -2  14   0       7432.17       7299.67       258.91 o
   2  14   0       7440.51       7111.97       294.51 o
   6  14   0      22475.28      22744.91       837.02 o
  -4  16   0       6160.19       5469.93       192.14 o
   0  16   0          7.22         56.35        18.94 o
   4  16   0       6160.75       4930.30       251.72 o
   8  16   0        266.11        300.02        94.81 o
  -2  18   0       2174.70       2312.68       117.11 o
   2  18   0       2179.31       2344.56       148.03 o
   6  18   0       4827.03       4225.97       255.19 o
  -4  20   0      23044.91      21268.65       695.58 o
   0  20   0      15541.22      14687.99       371.78 o
   4  20   0      23056.70      21559.33       800.70 o
   8  20   0       1248.60       1292.15       170.09 o
  -2  22   0       6155.73       5801.72       243.21 o
   2  22   0       6158.74       5586.32       276.41 o
   6  22   0        126.47        103.68        73.84 o
   0  24   0        723.81        838.70       105.60 o
   4  24   0       7900.38       7291.40       363.19 o
  -2  26   0       3478.28       3446.37       182.20 o
   2  26   0       3482.72       3860.50       233.86 o
   6  26   0       1133.18       1215.31       169.73 o
   0  28   0       9551.56       9821.28       421.57 o
   4  28   0         85.15         70.00        73.00 o
   2  30   0       4106.68       3957.11       254.23 o
   0  32   0       3455.60       3602.67       229.66 o
   4  32   0        125.74        277.01       106.56 o
   2  34   0        937.38       1100.72       161.10 o
  -3   1   1      19642.57      20203.25       270.29 o
   3   1   1      19655.91      20221.44       232.44 o
   5   1   1       2271.47       2458.77        41.77 o
   7   1   1        427.48        433.48        36.73 o
   9   1   1        306.62        293.73        26.16 o
  -5   3   1       7115.27       7180.05       272.93 o
  -3   3   1       5009.27       5002.85        75.69 o
  -1   3   1        503.87        797.55        23.56 o
   1   3   1        505.32        724.76        24.42 o
   3   3   1       5010.85       4905.15        67.91 o
   5   3   1       7113.20       7039.27       108.74 o
   7   3   1        369.74        371.06        29.46 o
   9   3   1        634.15        738.68        93.32 o
  -5   5   1        431.62        468.07        50.46 o
  -3   5   1      26985.12      27369.00       433.41 o
   3   5   1      27008.55      27783.55       704.88 o
   5   5   1        432.67        367.39        34.44 o
   7   5   1        588.52        748.24        65.59 o
   9   5   1        646.54        693.23        69.33 o
  -5   7   1       2634.21       2974.85        90.60 o
  -3   7   1      26116.81      26272.05       413.49 o
  -1   7   1       1986.99       2153.89        44.77 o
   1   7   1       1982.91       2025.84       109.86 o
   3   7   1      26129.05      25685.74       844.88 o
   5   7   1       2638.73       3023.99       176.74 o
   7   7   1       5756.84       5929.40       197.88 o
   9   7   1       1225.84       1110.61        91.82 o
  -5   9   1        177.01        174.32        20.66 o
  -3   9   1      33940.43      34450.00      1082.86 o
  -1   9   1      31607.59      32575.64       522.16 o
   1   9   1      31603.43      32945.82       755.91 o
   3   9   1      33930.82      31641.97      1102.10 o
   5   9   1        176.23        195.90        38.05 o
   7   9   1       3518.86       3505.20       145.46 o
   9   9   1       2633.46       2404.59       125.33 o
  -7  11   1       6221.63       6872.71       270.06 o
  -5  11   1       2405.54       2310.18        76.11 o
  -3  11   1      50519.85      52933.46      1659.53 o
  -1  11   1       7146.32       7640.02       137.99 o
   1  11   1       7155.99       7500.65       201.17 o
   3  11   1      50515.00      52237.11      1355.86 o
   5  11   1       2405.23       2154.38       103.49 o
   7  11   1       6218.91       6288.78       219.01 o
   9  11   1         65.68          5.61        40.28 o
  -5  13   1       2646.44       2719.76        75.42 o
  -3  13   1       4407.15       4581.58       114.97 o
  -1  13   1       2719.71       2652.44        61.98 o
   1  13   1       2717.12       2579.72        70.21 o
   3  13   1       4407.67       4814.42       160.61 o
   5  13   1       2643.73       2738.50       123.58 o
   7  13   1       9145.79       9442.76       299.46 o
   9  13   1         51.13         46.40        48.89 o
  -5  15   1      26852.57      25573.90       574.97 o
  -3  15   1       6348.14       5934.63       149.29 o
  -1  15   1       4928.45       5299.70       135.19 o
   1  15   1       4923.29       5406.73       126.82 o
   3  15   1       6348.52       5704.06       298.10 o
   5  15   1      26848.26      25055.83       762.58 o
   7  15   1       2063.00       1864.28       129.86 o
   9  15   1        153.18        113.67        54.87 o
  -5  17   1       4438.50       4085.53       104.77 o
  -3  17   1       7474.13       7237.45       183.16 o
  -1  17   1       1473.98       1495.54        47.93 o
   1  17   1       1475.87       1520.42        47.70 o
   3  17   1       7476.88       7674.93       236.89 o
   5  17   1       4441.20       4357.14       175.90 o
   7  17   1       4744.65       4351.69       189.34 o
   9  17   1        101.65        176.71        61.44 o
  -3  19   1       3162.06       3146.23       110.16 o
  -1  19   1        431.60        439.29        48.19 o
   1  19   1        430.52        464.32        27.73 o
   3  19   1       3155.23       3294.20       138.83 o
   5  19   1       5066.00       4991.65       195.36 o
   7  19   1        175.07         86.31        47.15 o
  -3  21   1       8908.20       8700.02       226.38 o
  -1  21   1       6365.43       6139.64       184.58 o
   1  21   1       6361.43       6060.12       124.85 o
   3  21   1       8908.18       9049.74       309.91 o
   5  21   1         67.85         53.12        45.02 o
   7  21   1        674.09        798.49        96.11 o
  -3  23   1        611.15        644.35        49.80 o
  -1  23   1       2076.86       2164.80       109.62 o
   1  23   1       2075.21       2178.65       102.91 o
   3  23   1        612.17        619.32        71.83 o
   5  23   1        970.96       1002.37        98.83 o
   7  23   1       1013.15        872.38       103.21 o
  -3  25   1       6612.52       6269.80       182.72 o
  -1  25   1      15615.33      16253.90       422.47 o
   1  25   1      15606.57      15729.60       428.64 o
   3  25   1       6609.33       6402.73       514.70 o
   5  25   1        363.72        223.34        60.42 o
   7  25   1        871.90        864.07       145.58 o
  -1  27   1       6887.41       7082.78       224.90 o
   1  27   1       6887.68       7026.64       248.06 o
   3  27   1        622.63        641.85       103.50 o
   5  27   1        165.56         99.19        58.43 o
  -1  29   1       1152.58       1137.82       141.14 o
   1  29   1       1154.50       1321.39       107.56 o
   3  29   1        921.89        999.33       103.86 o
   5  29   1         62.21         14.35        58.79 o
  -1  31   1        475.65        495.52        93.49 o
   1  31   1        475.40        554.61        76.63 o
   3  31   1       1811.06       1922.21       146.34 o
   5  31   1       1017.58       1018.09       116.15 o
   1  33   1         47.31        222.90       111.77 o
   3  33   1        674.82        898.32       257.95 o
   1  35   1        862.80        926.07       114.17 o
   6   0   2       8041.06       8049.16       150.96 o
  -4   2   2       1040.85       1228.62        74.68 o
  -2   2   2      37868.15      38422.61       496.73 o
   2   2   2      37860.76      37967.87       565.82 o
   4   2   2       1040.03       1188.65        40.51 o
   6   2   2        206.03        258.29        14.99 o
   8   2   2         96.10         86.81        19.05 o
  10   2   2       2429.35       2664.01       158.34 o
  -6   4   2        461.51        409.46        57.30 o
  -4   4   2       2655.71       2464.95        77.21 o
  -2   4   2     109583.30     110854.81      2459.71 o
   0   4   2      20939.14      20440.46       325.31 o
   2   4   2     109583.48     109712.66      2090.89 o
   4   4   2       2648.40       2456.86        71.89 o
   6   4   2        461.32        415.20        44.35 o
   8   4   2       2323.18       2530.64       110.76 o
  10   4   2       1479.34       1338.62        89.70 o
  -6   6   2         32.98         70.84        31.88 o
  -4   6   2      56154.81      59013.30       929.30 o
  -2   6   2        157.40        254.86        27.13 o
   0   6   2       1019.46        775.54        26.23 o
   2   6   2        158.99        290.28        32.72 o
   4   6   2      56156.21      57486.14      1971.90 o
   6   6   2         32.54         50.02        29.92 o
   8   6   2       1408.33       1418.87        96.65 o
  10   6   2       1234.64       1404.29       101.04 o
  -6   8   2        952.06        987.21        76.11 o
  -4   8   2       7384.51       7592.85       128.80 o
  -2   8   2       3846.98       4061.74        93.53 o
   0   8   2      33677.58      33487.16       534.16 o
   2   8   2       3846.37       3866.44       119.76 o
   4   8   2       7401.03       7286.38       211.64 o
   6   8   2        951.91       1077.90       151.15 o
   8   8   2         92.96        115.12        41.76 o
  10   8   2        309.17        295.52        62.21 o
  -6  10   2       6368.42       6930.61       261.91 o
  -4  10   2      37842.45      36110.01      1143.27 o
  -2  10   2      17025.43      16567.34       314.00 o
   0  10   2      14233.92      13956.80       234.74 o
   2  10   2      17038.02      16640.98       409.00 o
   4  10   2      37835.98      36909.03       872.15 o
   6  10   2       6374.46       6578.65       216.17 o
   8  10   2       1168.58       1267.01       100.81 o
  10  10   2         65.61         91.74        47.78 o
  -6  12   2       8567.39       8369.59       302.18 o
  -4  12   2       6077.31       5726.20       200.41 o
  -2  12   2       3320.37       3472.32        93.88 o
   0  12   2       7450.06       7380.74       136.07 o
   2  12   2       3317.87       3399.17       124.72 o
   4  12   2       6074.35       5497.52       181.03 o
   6  12   2       8564.80       8134.93       517.82 o
   8  12   2       3236.00       3372.86       232.18 o
  -6  14   2       3615.89       3626.04       151.03 o
  -4  14   2       4769.27       4290.82       157.38 o
  -2  14   2        358.69        469.10        31.37 o
   0  14   2       1500.46       1564.43        45.22 o
   2  14   2        359.30        509.89        48.84 o
   4  14   2       4769.95       4752.08       168.99 o
   6  14   2       3617.82       3330.86       215.64 o
   8  14   2       3031.71       3317.10       165.23 o
  -4  16   2       3188.15       2816.77        77.66 o
  -2  16   2       8910.49       8397.78       212.92 o
   0  16   2       1237.97        999.14        50.64 o
   2  16   2       8911.69       8597.69       442.12 o
   4  16   2       3187.69       2758.98       166.73 o
   6  16   2        179.74        243.91        60.83 o
   8  16   2        398.78        295.59        63.55 o
  -4  18   2        906.13        839.38        53.22 o
  -2  18   2        572.31        502.49        40.30 o
   0  18   2        992.14       1160.94        42.48 o
   2  18   2        571.81        444.41        26.66 o
   4  18   2        907.09        805.36        88.82 o
   6  18   2       4031.96       4013.43       174.37 o
   8  18   2        340.06        277.78        65.83 o
  -4  20   2       1225.71       1063.42       101.47 o
  -2  20   2       6463.73       6056.20       172.27 o
   0  20   2       4847.61       4770.81       106.52 o
   2  20   2       6462.91       5852.84       156.76 o
   4  20   2       1225.79       1096.83        95.58 o
   6  20   2       2749.34       2479.22       137.32 o
   8  20   2        409.96        349.43        82.41 o
  -4  22   2        595.40        618.62        61.61 o
  -2  22   2        383.12        370.53        43.63 o
   0  22   2       4071.76       3897.64        95.31 o
   2  22   2        385.11        369.17        55.39 o
   4  22   2        595.78        606.12        79.35 o
   6  22   2       1463.81       1468.80       154.93 o
   8  22   2        151.31        104.39        54.37 o
  -2  24   2       4341.66       4145.57       140.69 o
   0  24   2       5524.94       5359.63       183.16 o
   2  24   2       4343.84       4022.95       254.47 o
   4  24   2       3398.25       3484.10       193.16 o
   6  24   2        464.54        533.18        82.71 o
  -2  26   2        561.03        596.94       112.67 o
   0  26   2        341.43        351.27        56.68 o
   2  26   2        560.66        672.57        78.26 o
   4  26   2        283.16        194.28        56.45 o
   6  26   2        100.46         56.38        52.46 o
  -2  28   2        674.16        712.36        91.58 o
   0  28   2       4537.61       5110.55       256.69 o
   2  28   2        673.76        766.69        84.03 o
   4  28   2        864.79        670.63        89.73 o
   6  28   2          7.73          8.60        52.91 o
   0  30   2      10442.08      10081.75       310.01 o
   2  30   2        515.06        582.57       135.63 o
   4  30   2        647.76        573.43       147.07 o
   0  32   2         63.26        179.56        54.14 o
   2  32   2       1357.80       1429.89       123.44 o
   4  32   2        246.06        193.21        99.61 o
   2  34   2       1344.96       1458.99       126.64 o
  -5   1   3       1673.02       1728.61        75.98 o
  -3   1   3      23055.08      24749.72       515.86 o
  -1   1   3      40755.59      38761.87       497.53 o
   1   1   3      40714.88      37678.03       483.62 o
   3   1   3      23044.49      24252.08       296.37 o
   5   1   3       1671.26       1735.37        41.83 o
   7   1   3        129.80        173.58        21.41 o
   9   1   3         71.55         80.44        23.57 o
  -5   3   3       6339.54       6723.24       260.71 o
  -3   3   3      40186.43      41570.65       592.68 o
  -1   3   3      15151.42      13690.53       198.55 o
   1   3   3      15138.54      13834.36       226.04 o
   3   3   3      40178.59      40777.29       489.07 o
   5   3   3       6337.29       6371.10        92.11 o
   7   3   3        210.56        243.84        17.26 o
   9   3   3        165.26        210.42        42.81 o
  -7   5   3       2992.82       3411.84       176.44 o
  -5   5   3       5062.23       5227.44       208.69 o
  -3   5   3       5745.36       5852.56       117.07 o
  -1   5   3      85361.63      79751.95      2876.41 o
   1   5   3      85370.42      82939.18      2606.06 o
   3   5   3       5741.06       5833.01       110.81 o
   5   5   3       5060.13       4777.34       198.63 o
   7   5   3       2991.64       2908.88        66.52 o
   9   5   3         73.37         45.76        75.63 o
  -7   7   3       5587.46       6141.66       259.99 o
  -5   7   3      10890.02      10943.46       382.37 o
  -3   7   3       2491.08       2630.13        72.42 o
  -1   7   3      30008.66      29590.36       473.06 o
   1   7   3      30020.15      28907.10       465.71 o
   3   7   3       2492.37       2680.32        96.75 o
   5   7   3      10879.45      10268.10       283.28 o
   7   7   3       5590.26       5487.58       204.25 o
   9   7   3       3252.22       3180.06       207.61 o
  -7   9   3       1918.32       1932.47       120.94 o
  -5   9   3       8493.60       8610.64       305.42 o
  -3   9   3       2654.77       2445.97        97.69 o
  -1   9   3       2678.63       2874.94        60.29 o
   1   9   3       2671.85       2899.74        72.64 o
   3   9   3       2652.47       2496.69        97.55 o
   5   9   3       8497.76       8588.02       251.76 o
   7   9   3       1918.31       1842.47       102.61 o
   9   9   3        874.81        886.00       168.95 o
  -7  11   3       2248.09       2297.46       130.77 o
  -5  11   3       1238.85       1361.01        48.95 o
  -3  11   3        858.13        847.69        50.10 o
  -1  11   3       5177.21       5225.79       100.86 o
   1  11   3       5172.87       4835.55       111.71 o
   3  11   3        861.59        733.46        59.03 o
   5  11   3       1237.49       1465.55        88.68 o
   7  11   3       2245.84       2195.38       116.23 o
   9  11   3       2071.07       2043.63       222.29 o
  -5  13   3       5635.86       5537.78       204.13 o
  -3  13   3       5157.46       5211.49       134.13 o
  -1  13   3       2210.79       2223.28        55.73 o
   1  13   3       2210.03       2240.34        66.11 o
   3  13   3       5159.18       5295.78       233.92 o
   5  13   3       5636.53       5442.96       189.56 o
   7  13   3       3892.39       3973.77       169.23 o
   9  13   3        650.08        806.85        90.40 o
  -5  15   3       3167.23       3204.12       131.49 o
  -3  15   3       1135.22       1023.88        46.63 o
  -1  15   3       3209.40       3440.36       107.42 o
   1  15   3       3215.24       3374.36        91.13 o
   3  15   3       1137.84       1066.96        77.32 o
   5  15   3       3171.70       3041.20       333.29 o
   7  15   3      10548.55       9740.74       594.83 o
   9  15   3        429.48        387.13       133.11 o
  -5  17   3        758.10        725.07        54.90 o
  -3  17   3        389.15        472.01        35.60 o
  -1  17   3       1627.30       1540.56        55.70 o
   1  17   3       1628.48       1649.52        80.70 o
   3  17   3        389.99        419.85        59.39 o
   5  17   3        759.44        679.97        75.71 o
   7  17   3       4866.62       4649.42       232.66 o
   9  17   3        386.70        373.25        74.29 o
  -5  19   3         50.85         60.77        25.17 o
  -3  19   3      10276.21       9872.60       250.34 o
  -1  19   3       1036.06       1118.69        60.56 o
   1  19   3       1039.97        892.50       120.90 o
   3  19   3      10284.53      10525.32       308.73 o
   5  19   3         51.24         52.84        72.10 o
   7  19   3       1787.43       1780.36       132.84 o
  -3  21   3       2222.91       2174.59        81.89 o
  -1  21   3       2089.98       1938.26        87.97 o
   1  21   3       2092.50       1642.43       159.94 o
   3  21   3       2222.35       2269.01       119.12 o
   5  21   3       4832.17       4638.33       191.01 o
   7  21   3        601.31        508.24        81.17 o
  -3  23   3        390.05        374.02        40.51 o
  -1  23   3       6366.65       6456.00       197.69 o
   1  23   3       6363.96       6171.95       168.38 o
   3  23   3        390.24        346.22       119.51 o
   5  23   3       1259.04       1193.39       108.95 o
   7  23   3        903.98        908.58       105.48 o
  -3  25   3        272.58        292.83        58.61 o
  -1  25   3       8287.61       8564.32       251.47 o
   1  25   3       8294.11       8554.98       266.82 o
   3  25   3        270.42        207.92        53.91 o
   5  25   3        502.55        465.40        77.37 o
   7  25   3        193.85        171.04        66.58 o
  -1  27   3       6659.47       6317.98       248.36 o
   1  27   3       6650.28       6476.67       225.28 o
   3  27   3        338.19        363.15        68.72 o
   5  27   3        104.64         78.46        52.42 o
  -1  29   3       1380.45       1580.32       112.31 o
   1  29   3       1376.65       1547.28       114.62 o
   3  29   3         55.05         96.20        50.80 o
   5  29   3         43.26         54.74        52.56 o
  -1  31   3        811.29        978.82       124.78 o
   1  31   3        812.18       1125.66       115.19 o
   3  31   3        659.66        691.02        91.12 o
   5  31   3        188.01        199.97        72.41 o
   1  33   3        251.27        249.36        64.16 o
   3  33   3        475.73        614.15        91.64 o
   1  35   3        328.71        284.94       111.35 o
  -4   0   4      15811.62      16716.53       570.32 o
   4   0   4      15780.83      16506.12       282.79 o
   8   0   4       4733.44       4794.97       252.74 o
  -6   2   4       1768.39       2286.91       135.21 o
  -4   2   4       2973.79       2764.60       197.78 o
  -2   2   4       9150.13       9223.25       128.11 o
   0   2   4         97.51        260.84        10.43 o
   2   2   4       9174.28       9257.98       133.95 o
   4   2   4       2974.67       3004.26        49.91 o
   6   2   4       1772.06       1816.14        39.44 o
   8   2   4       3290.41       3315.60        78.77 o
  10   2   4        237.49        267.30        68.32 o
  -6   4   4       2169.05       2258.62       130.05 o
  -4   4   4      36027.18      37214.92       693.74 o
  -2   4   4       7705.71       7693.39       119.90 o
   0   4   4      95725.71      91174.07      2847.88 o
   2   4   4       7698.73       7621.41       204.52 o
   4   4   4      36028.38      36274.14       524.74 o
   6   4   4       2169.89       2277.74        56.69 o
   8   4   4       3401.56       3258.23       114.41 o
  10   4   4        123.61        158.20        42.46 o
  -6   6   4       3738.50       3688.85       171.89 o
  -4   6   4       2859.01       3045.06       125.86 o
  -2   6   4      13271.64      13011.85       216.64 o
   0   6   4        714.36        607.85        23.24 o
   2   6   4      13279.77      12935.93       220.10 o
   4   6   4       2860.11       2892.09        77.13 o
   6   6   4       3732.72       3931.48       103.59 o
   8   6   4       1468.66       1504.60        93.79 o
  10   6   4       1979.56       2052.24       110.26 o
  -6   8   4       2489.46       2732.33       136.65 o
  -4   8   4       3303.63       2990.69        82.62 o
  -2   8   4       5213.91       5281.15       118.12 o
   0   8   4      10319.57      10062.60       153.66 o
   2   8   4       5204.44       5524.01       196.38 o
   4   8   4       3302.84       2775.20       108.54 o
   6   8   4       2492.68       2276.88       107.57 o
   8   8   4        305.60        197.95        48.76 o
  10   8   4        763.35        663.22       121.06 o
  -6  10   4      27442.58      28392.72       933.51 o
  -4  10   4        728.50        712.72        50.46 o
  -2  10   4      10838.90      11284.28       266.34 o
   0  10   4        214.66        264.90        17.69 o
   2  10   4      10842.74      11786.96       303.01 o
   4  10   4        728.75        598.99        55.17 o
   6  10   4      27448.76      26424.72       730.28 o
   8  10   4        883.41        972.62        89.13 o
  10  10   4        360.21        357.90        65.77 o
  -6  12   4      12454.58      12451.36       435.23 o
  -4  12   4        757.43        804.90        53.10 o
  -2  12   4        235.00        269.12        21.37 o
   0  12   4       5883.17       5648.33       120.31 o
   2  12   4        235.35        276.92        39.02 o
   4  12   4        756.87        753.70        65.45 o
   6  12   4      12450.47      11754.43       340.53 o
   8  12   4       1726.74       1663.80       119.97 o
  -6  14   4       1464.73       1527.08        90.02 o
  -4  14   4       1833.02       1866.06        88.82 o
  -2  14   4       2431.50       2678.14        82.39 o
   0  14   4       2475.32       2647.43        63.79 o
   2  14   4       2434.38       2856.33       150.13 o
   4  14   4       1834.23       1820.23        95.47 o
   6  14   4       1466.33       1388.24       105.33 o
   8  14   4       3327.48       3088.11       152.33 o
  -4  16   4        461.16        381.89        43.15 o
  -2  16   4       3301.24       3500.20       128.02 o
   0  16   4         79.76         71.91        14.84 o
   2  16   4       3302.90       3375.04       127.53 o
   4  16   4        461.50        394.55       118.73 o
   6  16   4         91.24         53.95        38.48 o
   8  16   4       2159.97       2175.12       146.21 o
  -4  18   4       1858.02       1966.24        64.41 o
  -2  18   4       6131.89       6390.30       175.32 o
   0  18   4        969.67        949.94        40.65 o
   2  18   4       6136.48       4085.37       153.91 o
   4  18   4       1856.22       2002.23       258.07 o
   6  18   4        649.52        679.13       122.02 o
   8  18   4       3332.38       3457.87       288.16 o
  -4  20   4       1370.77       1424.29        77.13 o
  -2  20   4        264.04        316.14        36.83 o
   0  20   4        175.27        144.47        21.38 o
   2  20   4        263.61        312.99        28.57 o
   4  20   4       1368.95       1369.89       104.12 o
   6  20   4        293.06        250.08        59.96 o
   8  20   4        137.96        134.89        57.46 o
  -4  22   4       1848.71       1773.29       103.08 o
  -2  22   4        320.11        338.20        40.94 o
   0  22   4       2340.92       2220.66        67.33 o
   2  22   4        319.53        326.69        74.40 o
   4  22   4       1848.76       1826.18       126.24 o
   6  22   4         75.88         45.21        55.50 o
   8  22   4        251.13        287.74        70.41 o
  -2  24   4       1051.27       1107.19        73.09 o
   0  24   4      16388.89      15686.48       414.93 o
   2  24   4       1049.28       1044.91        90.71 o
   4  24   4         43.05         22.90        40.16 o
   6  24   4        593.01        643.26       156.42 o
  -2  26   4        257.58        289.29        44.76 o
   0  26   4         55.97         89.94        47.41 o
   2  26   4        255.19        245.25        60.47 o
   4  26   4        350.34        377.07        67.82 o
   6  26   4        222.19        163.65        59.21 o
  -2  28   4        184.01        263.46        68.08 o
   0  28   4       3096.06       3029.03       151.81 o
   2  28   4        183.78        341.31        64.41 o
   4  28   4        188.75        247.35        65.08 o
   6  28   4        178.74        126.08        64.35 o
   0  30   4         16.56         47.62        42.64 o
   2  30   4       2873.70       2952.80       306.32 o
   4  30   4        184.13        241.51        65.22 o
   0  32   4        894.51        739.85        84.09 o
   2  32   4        244.81        213.27        86.66 o
   4  32   4        349.12        305.99        78.68 o
   2  34   4        894.30       1208.55       119.36 o
  -5   1   5        191.18        268.25        73.54 o
  -3   1   5       6324.80       7046.21       115.09 o
  -1   1   5      50052.76      51536.77       724.44 o
   1   1   5      50032.09      52169.58       733.03 o
   3   1   5       6327.67       7043.90       103.86 o
   5   1   5        191.77        239.34        14.14 o
   7   1   5        369.19        413.51        29.11 o
   9   1   5        360.86        413.54        44.75 o
  -7   3   5       1565.16       1721.27       127.06 o
  -5   3   5       2884.59       2946.97       106.24 o
  -3   3   5        822.18        921.78        48.58 o
  -1   3   5      35714.79      34208.70       485.33 o
   1   3   5      35712.25      35163.75       540.05 o
   3   3   5        822.74        789.85        36.26 o
   5   3   5       2882.80       2843.91        45.54 o
   7   3   5       1567.39       1565.76        46.30 o
   9   3   5        753.06        718.10        65.15 o
  -7   5   5        299.23        367.15        65.45 o
  -5   5   5       3398.99       3651.34       163.14 o
  -3   5   5       7094.70       6936.56       123.63 o
  -1   5   5      19887.40      17717.97       258.47 o
   1   5   5      19899.64      17984.25       275.14 o
   3   5   5       7084.40       6794.72       112.60 o
   5   5   5       3403.83       3393.95        76.15 o
   7   5   5        298.88        298.90        36.21 o
   9   5   5         50.83         91.70        40.54 o
  -7   7   5        497.58        666.09        82.23 o
  -5   7   5      10978.36      11421.48       402.87 o
  -3   7   5       5952.70       6575.22       158.01 o
  -1   7   5       8903.70       9864.29       168.70 o
   1   7   5       8915.00       9981.93       189.64 o
   3   7   5       5955.02       6476.19       142.72 o
   5   7   5      10986.06      11403.98       201.19 o
   7   7   5        497.40        556.25        62.26 o
   9   7   5        783.17        797.27       109.68 o
  -7   9   5         49.18         58.25        38.12 o
  -5   9   5        967.87       1096.17        73.12 o
  -3   9   5       1620.70       2074.15        92.66 o
  -1   9   5      31882.47      31591.59       454.08 o
   1   9   5      31857.18      31290.14       507.89 o
   3   9   5       1623.17       1796.57        43.31 o
   5   9   5        969.57        974.18        73.45 o
   7   9   5         49.08         18.16        57.95 o
   9   9   5        877.11        768.74        83.05 o
  -7  11   5        677.48        752.39        82.47 o
  -5  11   5       5011.08       4867.47       127.98 o
  -3  11   5       2318.19       2490.80       107.40 o
  -1  11   5      20324.21      22474.00       370.78 o
   1  11   5      20339.52      21698.66       418.22 o
   3  11   5       2323.20       2456.29        66.18 o
   5  11   5       5016.56       4696.25       166.84 o
   7  11   5        676.92        664.36        72.50 o
   9  11   5          6.54         -6.83        41.73 o
  -5  13   5        500.41        531.00        52.62 o
  -3  13   5       2242.90       2512.85        70.97 o
  -1  13   5       6862.48       7099.64       134.37 o
   1  13   5       6860.23       7007.20       157.12 o
   3  13   5       2242.84       2374.21       103.19 o
   5  13   5        498.76        447.75        59.67 o
   7  13   5       1371.65       1277.79       102.41 o
   9  13   5        897.37        796.59       187.71 o
  -5  15   5       2408.50       2487.80       116.15 o
  -3  15   5        502.29        498.66        30.03 o
  -1  15   5       2625.20       2495.67        71.80 o
   1  15   5       2627.46       2518.50        76.25 o
   3  15   5        502.84        366.53        47.70 o
   5  15   5       2408.20       2367.97       118.42 o
   7  15   5       4675.84       4735.08       192.18 o
   9  15   5        843.81        722.16       104.46 o
  -5  17   5       2234.71       2178.07       108.24 o
  -3  17   5       4708.37       4598.81       127.23 o
  -1  17   5       2229.34       2166.55        84.20 o
   1  17   5       2231.73       2119.00        71.53 o
   3  17   5       4714.05       4378.61       160.69 o
   5  17   5       2232.88       2286.97       121.42 o
   7  17   5        832.46        645.03        81.74 o
   9  17   5        580.43        550.40        84.11 o
  -5  19   5        103.68        113.15        33.44 o
  -3  19   5       1448.14       1522.12       123.34 o
  -1  19   5       4773.98       4639.85       146.48 o
   1  19   5       4776.72       4670.64       124.24 o
   3  19   5       1448.12       1622.53        99.23 o
   5  19   5        103.66        106.78        43.79 o
   7  19   5         87.48         63.47        48.45 o
  -3  21   5       5415.85       5075.59       148.29 o
  -1  21   5       5403.86       5375.55       168.26 o
   1  21   5       5404.70       5158.99       137.19 o
   3  21   5       5417.13       5058.88       188.57 o
   5  21   5       3577.43       3466.28       161.95 o
   7  21   5          5.19        -41.63        41.67 o
  -3  23   5        842.38        850.12        69.94 o
  -1  23   5        570.55        622.70        59.20 o
   1  23   5        572.11        614.79       115.61 o
   3  23   5        841.78        790.70       102.19 o
   5  23   5        507.21        360.55        66.74 o
   7  23   5         51.74         84.55        53.16 o
  -3  25   5       1121.89       1167.85        94.45 o
  -1  25   5        599.62        550.86        74.32 o
   1  25   5        598.45        663.44        73.35 o
   3  25   5       1121.80       1085.58        98.92 o
   5  25   5        748.92        849.12       100.99 o
   7  25   5         76.95         96.87        59.10 o
  -1  27   5        205.36        151.41        43.56 o
   1  27   5        205.13        180.21        49.30 o
   3  27   5        627.49        677.64        83.34 o
   5  27   5        100.16        146.10        55.73 o
  -1  29   5       1192.69       1316.14        96.12 o
   1  29   5       1191.07       1227.62       103.77 o
   3  29   5       1304.89       1391.52       247.16 o
   5  29   5        807.78        917.61       107.62 o
  -1  31   5        354.59        337.90        83.43 o
   1  31   5        355.30        385.71        66.14 o
   3  31   5       1047.92       1273.35       213.48 o
   5  31   5        125.92         91.62        63.26 o
   1  33   5         51.20         48.85        51.62 o
   3  33   5        712.22        982.06       112.12 o
   1  35   5        463.41        556.89       117.35 o
  -6   0   6      12825.43      13795.05       511.58 o
  -2   0   6      33706.04      32570.79       994.07 o
   2   0   6      33683.89      32349.82       883.09 o
   6   0   6      12814.30      13583.00       239.01 o
  -6   2   6       3312.59       3539.17       129.70 o
  -4   2   6       4834.71       5404.30       160.92 o
  -2   2   6       6191.90       5985.75        97.43 o
   0   2   6      59643.81      58186.74       913.64 o
   2   2   6       6190.70       6068.69        89.12 o
   4   2   6       4826.14       5382.20        78.52 o
   6   2   6       3310.30       3417.31        64.40 o
   8   2   6        168.20        118.56        25.08 o
  10   2   6        297.52        368.95        77.43 o
  -8   4   6        569.12        782.60       102.96 o
  -6   4   6       1720.22       1801.93       116.99 o
  -4   4   6      10625.28      10715.36       307.45 o
  -2   4   6      16621.44      16745.05       247.89 o
   0   4   6      40865.10      38854.63       616.60 o
   2   4   6      16628.66      17178.62       230.68 o
   4   4   6      10622.47      10952.22       194.63 o
   6   4   6       1718.92       1827.44        49.14 o
   8   4   6        568.16        587.47        43.95 o
  10   4   6       1312.26       1442.20        90.26 o
  -8   6   6       2077.65       2077.62       148.27 o
  -6   6   6        490.46        407.90        61.01 o
  -4   6   6       4066.54       4246.79       108.74 o
  -2   6   6      14461.72      15572.18       252.04 o
   0   6   6       1725.06       1207.61        33.90 o
   2   6   6      14448.57      15782.05       236.55 o
   4   6   6       4066.77       4161.91        87.21 o
   6   6   6        488.73        512.06        42.78 o
   8   6   6       2078.25       2131.72       113.75 o
  10   6   6         55.35        200.36        68.56 o
  -8   8   6       1286.94       1464.63       134.01 o
  -6   8   6       3316.58       3456.43       164.46 o
  -4   8   6      11021.09      11859.79       281.17 o
  -2   8   6       2394.78       2693.01        93.43 o
   0   8   6       4364.28       4356.74        85.32 o
   2   8   6       2394.27       2654.67        83.82 o
   4   8   6      11014.33      11748.42       491.86 o
   6   8   6       3315.65       3158.99       129.16 o
   8   8   6       1285.38       1329.14        98.80 o
  10   8   6        567.01        652.51       120.82 o
  -6  10   6        328.63        439.19        59.33 o
  -4  10   6       2483.67       2645.42        74.66 o
  -2  10   6      28261.00      29244.85       661.50 o
   0  10   6      28866.47      29638.23       429.71 o
   2  10   6      28267.61      29460.15       559.60 o
   4  10   6       2482.68       2621.40        98.59 o
   6  10   6        328.27        286.61        52.77 o
   8  10   6       5836.11       5548.62       204.53 o
  10  10   6         86.62         82.65        50.24 o
  -6  12   6       4477.66       4322.22       187.23 o
  -4  12   6        503.35        486.53        48.43 o
  -2  12   6      16834.70      18188.48       342.98 o
   0  12   6      12905.02      12680.00       220.29 o
   2  12   6      16826.36      17842.23       354.17 o
   4  12   6        503.95        414.30        56.10 o
   6  12   6       4475.46       4308.57       239.67 o
   8  12   6       1468.85       1435.99       109.99 o
  -6  14   6         78.44        143.96        39.08 o
  -4  14   6       2779.75       3002.39       131.85 o
  -2  14   6       2401.65       2564.72        81.52 o
   0  14   6       8296.55       8236.81       153.96 o
   2  14   6       2400.17       2671.74        78.76 o
   4  14   6       2781.34       2884.49       178.54 o
   6  14   6         78.76         71.82        39.41 o
   8  14   6        293.41        244.84        79.53 o
  -6  16   6        841.59        833.54        75.40 o
  -4  16   6       2178.72       1801.57        95.53 o
  -2  16   6       1056.22       1323.29        57.02 o
   0  16   6      15086.66      15751.96       274.47 o
   2  16   6       1051.34       1300.11        53.18 o
   4  16   6       2178.87       2054.84       106.49 o
   6  16   6        840.27        861.72        86.01 o
   8  16   6         26.98         64.20        47.76 o
  -4  18   6       1430.60       1299.01        60.11 o
  -2  18   6        693.89        672.67        47.65 o
   0  18   6       1665.72       1641.20        52.36 o
   2  18   6        695.19        723.57        43.00 o
   4  18   6       1430.87       1090.27       236.31 o
   6  18   6        269.63        235.99        55.77 o
   8  18   6        423.93        444.00        75.06 o
  -4  20   6         10.95         25.62        18.76 o
  -2  20   6       3789.24       3622.64       187.35 o
   0  20   6        394.49        374.53        42.49 o
   2  20   6       3791.69       3129.76       290.70 o
   4  20   6         10.69         -2.84        33.99 o
   6  20   6        510.97        588.81        80.81 o
   8  20   6        225.53        310.17        68.95 o
  -4  22   6        333.55        390.52        57.18 o
  -2  22   6       3125.71       3292.66       117.16 o
   0  22   6        322.55        338.65        34.30 o
   2  22   6       3121.75       3431.89       143.74 o
   4  22   6        333.66        402.72        65.09 o
   6  22   6         14.60          9.24        40.84 o
   8  22   6         22.00         27.35        50.08 o
  -2  24   6       1487.64       1639.37       141.80 o
   0  24   6         35.03         31.43        35.13 o
   2  24   6       1484.53       1584.21       110.25 o
   4  24   6        512.75        541.43        79.53 o
   6  24   6        613.42        574.51        84.96 o
  -2  26   6        205.81        211.34        40.95 o
   0  26   6          5.30         56.90        40.03 o
   2  26   6        206.25        204.96        73.48 o
   4  26   6        140.35        111.17        50.21 o
   6  26   6       1054.58       1153.83       116.83 o
  -2  28   6       1238.57       1397.03       132.09 o
   0  28   6        731.50        664.15        73.52 o
   2  28   6       1237.19       1081.49        99.73 o
   4  28   6         51.61         37.87        44.99 o
   6  28   6         60.25         73.21        58.90 o
   0  30   6        110.13         90.74        43.99 o
   2  30   6        166.71        181.61        58.10 o
   4  30   6        149.97        237.11        65.22 o
   0  32   6          3.38         38.80        42.72 o
   2  32   6         72.27         40.30        62.21 o
   4  32   6        115.47        193.53        92.90 o
   0  34   6       1027.49       1040.91       145.76 o
   2  34   6         17.84         44.45       115.25 o
  -7   1   7         48.14         62.10        31.91 o
  -5   1   7      11090.56      10928.84       289.32 o
  -3   1   7      20611.62      20819.60       398.27 o
  -1   1   7     124694.22     116591.14      3647.26 o
   1   1   7     124691.49     119111.56      2633.88 o
   3   1   7      20611.78      20815.07       280.43 o
   5   1   7      11099.40      11846.61       148.33 o
   7   1   7         48.16         22.61        15.66 o
   9   1   7        429.55        395.65        40.48 o
  -7   3   7        738.76        884.73       100.33 o
  -5   3   7       1278.36       1112.19        66.15 o
  -3   3   7      10662.75      10057.40       204.04 o
  -1   3   7      34923.00      34993.02       558.90 o
   1   3   7      34908.96      34485.09       492.62 o
   3   3   7      10667.38      10311.50       146.88 o
   5   3   7       1276.95       1166.47        51.32 o
   7   3   7        740.85        754.16        34.10 o
   9   3   7        236.48        199.13        51.84 o
  -7   5   7        185.46        241.17        58.37 o
  -5   5   7       4804.25       5188.74       161.52 o
  -3   5   7      20260.10      20324.52       387.50 o
  -1   5   7      10841.43      10435.73       159.54 o
   1   5   7      10851.68      10091.03       154.94 o
   3   5   7      20257.94      20866.36       347.06 o
   5   5   7       4803.97       4973.00       104.93 o
   7   5   7        185.58        205.59        32.99 o
   9   5   7        244.00        248.88        49.54 o
  -7   7   7        640.70        639.48        82.71 o
  -5   7   7       1339.60       1244.56        83.43 o
  -3   7   7       2949.18       2850.04        70.82 o
  -1   7   7      11297.63      11714.00       179.46 o
   1   7   7      11298.87      11489.46       210.55 o
   3   7   7       2947.96       2734.16       109.52 o
   5   7   7       1339.17       1251.53        53.08 o
   7   7   7        639.92        719.72        42.14 o
   9   7   7        114.63        126.39        46.44 o
  -7   9   7          1.93         14.38        36.44 o
  -5   9   7       2314.53       2133.24       113.27 o
  -3   9   7      17776.69      19829.70       483.24 o
  -1   9   7       6072.39       6078.91       100.95 o
   1   9   7       6078.34       6123.28       136.59 o
   3   9   7      17776.52      19775.65       332.55 o
   5   9   7       2317.10       2056.32        52.09 o
   7   9   7          1.94         -2.30        32.85 o
   9   9   7        465.46        521.36        90.26 o
  -7  11   7         42.44         20.38        38.00 o
  -5  11   7        288.76        272.69        43.03 o
  -3  11   7       1750.86       1865.85        58.91 o
  -1  11   7      18558.18      20712.59       307.50 o
   1  11   7      18566.99      20857.91       406.31 o
   3  11   7       1751.87       1825.38        75.98 o
   5  11   7        289.92        225.59        43.52 o
   7  11   7         42.48          4.84        36.74 o
   9  11   7        126.27        145.17        52.68 o
  -5  13   7       4069.23       4093.88       173.21 o
  -3  13   7        319.87        332.23        25.11 o
  -1  13   7       3878.69       4291.09       103.40 o
   1  13   7       3884.84       4320.74       142.26 o
   3  13   7        321.11        348.16        26.66 o
   5  13   7       4075.84       4110.70       160.80 o
   7  13   7        977.60        940.22       110.88 o
   9  13   7        305.03        206.86        61.58 o
  -5  15   7       1757.59       1648.87        95.77 o
  -3  15   7       3875.99       3985.04       111.71 o
  -1  15   7      10535.25      11321.38       291.51 o
   1  15   7      10520.18      11458.92       244.57 o
   3  15   7       3878.85       3917.04        83.66 o
   5  15   7       1758.88       1872.80       111.61 o
   7  15   7        518.18        511.55        72.80 o
   9  15   7         16.08         17.65        43.05 o
  -5  17   7       2950.23       2880.84       138.32 o
  -3  17   7       2145.58       2132.56        74.27 o
  -1  17   7      18979.86      19621.25       387.81 o
   1  17   7      18996.16      19075.12       385.58 o
   3  17   7       2147.18       2018.98        57.42 o
   5  17   7       2951.12       2785.32       133.77 o
   7  17   7       1059.53        827.63        90.64 o
   9  17   7        409.17        416.03        76.64 o
  -5  19   7        572.31        597.41        65.21 o
  -3  19   7       1237.39       1186.69        66.41 o
  -1  19   7        320.16        313.32        54.42 o
   1  19   7        320.85        404.57        38.59 o
   3  19   7       1238.41       1076.54        43.90 o
   5  19   7        573.68        452.35        65.68 o
   7  19   7         61.33         41.81        44.57 o
  -3  21   7       1050.98       1103.20        85.76 o
  -1  21   7        359.85        362.71        45.05 o
   1  21   7        359.91        382.92        39.08 o
   3  21   7       1051.81       1160.66        93.74 o
   5  21   7        508.20        380.22        66.41 o
   7  21   7        247.12        266.50        67.55 o
  -3  23   7        144.04         96.18        29.67 o
  -1  23   7       5554.00       5200.89       266.52 o
   1  23   7       5554.86       5182.76       184.98 o
   3  23   7        143.42         39.70        60.59 o
   5  23   7        159.56         76.53        44.99 o
   7  23   7         54.73        102.16        53.31 o
  -3  25   7        206.88        160.86        49.98 o
  -1  25   7        979.23       1187.71        85.15 o
   1  25   7        980.52        926.13       135.51 o
   3  25   7        207.14        274.48        79.77 o
   5  25   7        379.55        329.26        65.82 o
   7  25   7        877.43       1109.29       145.46 o
  -1  27   7       2631.10       2652.00       120.84 o
   1  27   7       2630.83       2758.15       143.24 o
   3  27   7        725.96        622.03        81.10 o
   5  27   7         32.66         59.20        49.53 o
  -1  29   7         85.63         60.38        38.73 o
   1  29   7         85.80        122.15        52.62 o
   3  29   7        796.54        957.92       103.09 o
   5  29   7         52.66         28.57        49.91 o
  -1  31   7        465.46        344.49        83.19 o
   1  31   7        465.08        468.65        74.63 o
   3  31   7        135.72        106.38        58.07 o
   1  33   7        656.71        780.37        91.28 o
   3  33   7        180.61        202.07        67.16 o
   1  35   7        517.75        506.55       120.94 o
  -4   0   8       8636.24       8718.64       330.71 o
   0   0   8         30.17        294.03        33.92 o
   4   0   8       8641.67       8550.61       253.09 o
   8   0   8       1065.29        921.39        59.27 o
  -8   2   8        119.07        178.60        61.73 o
  -6   2   8        830.25        819.36        66.31 o
  -4   2   8       1648.71       1541.96        69.95 o
  -2   2   8      10732.40      10687.47       173.43 o
   0   2   8       5773.68       5584.87       101.61 o
   2   2   8      10733.38      10524.45       148.17 o
   4   2   8       1651.10       1682.01        51.42 o
   6   2   8        831.60        913.40        43.68 o
   8   2   8        119.53        106.60        27.70 o
  10   2   8         25.33         74.68        58.25 o
  -8   4   8        742.58        871.90       110.76 o
  -6   4   8        473.80        432.84        48.91 o
  -4   4   8       6699.83       7045.65       196.92 o
  -2   4   8      18399.07      17678.76       293.74 o
   0   4   8       2246.75       2484.72        54.02 o
   2   4   8      18402.20      18168.88       256.95 o
   4   4   8       6695.69       7186.07       107.11 o
   6   4   8        472.26        518.87        29.65 o
   8   4   8        744.00        719.76        53.29 o
  10   4   8        187.75        159.03        44.04 o
  -8   6   8        894.08        870.34       107.04 o
  -6   6   8        722.63        720.63        80.55 o
  -4   6   8        382.12        351.26        43.99 o
  -2   6   8      28236.88      28711.39       536.61 o
   0   6   8      12182.22      13101.29       198.01 o
   2   6   8      28235.22      28870.90       468.09 o
   4   6   8        380.20        337.57        24.34 o
   6   6   8        721.27        757.99        47.36 o
   8   6   8        896.13        891.32        50.34 o
  10   6   8        145.73        115.87        45.85 o
  -8   8   8        976.34       1066.32       116.39 o
  -6   8   8       1554.22       1641.43       109.68 o
  -4   8   8        342.07        310.03        35.16 o
  -2   8   8      10477.84      10630.90       213.49 o
   0   8   8        437.56        544.78        22.63 o
   2   8   8      10479.33      10338.61       215.50 o
   4   8   8        341.94        325.76        23.03 o
   6   8   8       1554.29       1506.18        52.25 o
   8   8   8        976.84       1020.63       110.76 o
  10   8   8        391.01        445.57        65.75 o
  -6  10   8       5069.08       4921.67       214.32 o
  -4  10   8       4093.69       4195.81       140.54 o
  -2  10   8      21123.97      22331.28       514.53 o
   0  10   8         89.04        174.15        23.11 o
   2  10   8      21131.11      21543.13       420.25 o
   4  10   8       4094.32       4217.08       143.78 o
   6  10   8       5069.19       4659.84       173.14 o
   8  10   8       1581.53       1535.16       154.45 o
  -6  12   8        132.34        169.73        43.63 o
  -4  12   8       3068.98       3006.82        86.60 o
  -2  12   8       2004.82       2191.88        71.62 o
   0  12   8      19864.45      21866.27       424.63 o
   2  12   8       2003.36       2235.39        70.85 o
   4  12   8       3066.07       3040.93        69.64 o
   6  12   8        131.24        181.21        65.51 o
   8  12   8        890.16        936.98       120.46 o
  -6  14   8       6217.58       6160.24       250.04 o
  -4  14   8        179.21        189.03        37.52 o
  -2  14   8       4717.44       5201.40       143.43 o
   0  14   8      12871.61      13310.43       275.24 o
   2  14   8       4715.37       5133.18       128.91 o
   4  14   8        179.57        299.65       108.30 o
   6  14   8       6216.81       5979.50       213.66 o
   8  14   8       1153.46       1172.88       105.15 o
  -6  16   8        569.99        724.35        75.87 o
  -4  16   8       1927.00       2102.99        68.63 o
  -2  16   8       3793.45       3889.89       118.50 o
   0  16   8        875.80        980.17        51.47 o
   2  16   8       3791.68       3827.66       107.04 o
   4  16   8       1926.01       1808.40       126.28 o
   6  16   8        570.17        585.96        99.49 o
   8  16   8        335.96        274.08        72.22 o
  -4  18   8         57.97         99.18        21.09 o
  -2  18   8       2457.29       2551.88        92.40 o
   0  18   8        228.25        254.28        27.28 o
   2  18   8       2457.94       2382.77        80.74 o
   4  18   8         58.54         97.33        40.48 o
   6  18   8       1060.22       1032.71       207.67 o
   8  18   8        403.02        490.83        78.21 o
  -4  20   8         36.96         40.76        20.07 o
  -2  20   8       2315.47       2215.65        89.13 o
   0  20   8       2371.71       2589.46        82.19 o
   2  20   8       2310.47       2315.68        81.92 o
   4  20   8         37.27         98.36        39.85 o
   6  20   8       1199.06       1149.64       105.01 o
   8  20   8        253.62        197.42        62.76 o
  -4  22   8        106.83         88.70        36.92 o
  -2  22   8       2793.18       2861.21       125.32 o
   0  22   8        214.34        281.19        45.09 o
   2  22   8       2792.58       2658.55       125.78 o
   4  22   8        105.75         38.62        39.56 o
   6  22   8        130.51         76.76        47.40 o
   8  22   8         69.63        142.14        59.85 o
  -2  24   8       1918.37       1902.19        91.25 o
   0  24   8       1360.40       1387.70        95.83 o
   2  24   8       1917.45       1674.02       134.13 o
   4  24   8        448.27        377.73        66.92 o
   6  24   8        315.35        247.67        70.54 o
  -2  26   8        225.82        234.62        43.64 o
   0  26   8        956.89       1010.97        85.90 o
   2  26   8        224.95        142.84        47.55 o
   4  26   8       1528.72       1490.86       122.09 o
   6  26   8         76.61        162.15        65.45 o
  -2  28   8        648.34        660.70        94.81 o
   0  28   8        204.05        230.87        72.88 o
   2  28   8        647.91        614.79       111.47 o
   4  28   8        549.60        620.76        87.17 o
   6  28   8         34.90         40.47        55.05 o
   0  30   8         64.81         93.65        44.62 o
   2  30   8        783.33        907.84        96.94 o
   4  30   8        272.47        273.92       124.36 o
   0  32   8        307.55        275.93        88.46 o
   2  32   8        758.11       1000.07       105.60 o
   4  32   8        239.18        237.28        71.83 o
   0  34   8         97.64         61.13        71.44 o
   2  34   8         47.65        111.58        57.25 o
  -7   1   9       4624.84       4396.87       162.01 o
  -5   1   9       3055.97       3016.39       113.34 o
  -3   1   9       7637.78       7927.84       211.21 o
  -1   1   9      12602.04      12616.94       213.51 o
   1   1   9      12607.23      13153.09       221.34 o
   3   1   9       7634.87       8388.29       124.55 o
   5   1   9       3057.73       3059.78        86.32 o
   7   1   9       4624.17       4482.22       100.78 o
   9   1   9          0.65        -10.75        25.22 o
  -7   3   9        696.20        676.86       111.95 o
  -5   3   9       3613.46       3781.25       277.85 o
  -3   3   9       7220.24       7715.91       232.60 o
  -1   3   9      10556.58      11141.53       192.94 o
   1   3   9      10564.59      11301.47       172.83 o
   3   3   9       7212.15       7587.92       140.04 o
   5   3   9       3610.06       3604.21        74.16 o
   7   3   9        694.71        700.72        48.28 o
   9   3   9       1394.58       1572.03        69.90 o
  -7   5   9       1479.29       1371.26       113.15 o
  -5   5   9       5289.67       5572.21       173.81 o
  -3   5   9       3181.51       3471.53        86.24 o
  -1   5   9       3097.62       3154.17        67.48 o
   1   5   9       3093.60       3180.38        60.37 o
   3   5   9       3176.44       3519.29        91.53 o
   5   5   9       5284.28       5422.75       140.43 o
   7   5   9       1478.36       1421.02        64.16 o
   9   5   9        662.80        613.53        85.76 o
  -7   7   9        338.90        391.00        70.84 o
  -5   7   9       8451.36       8499.62       240.30 o
  -3   7   9        941.25        939.97        49.10 o
  -1   7   9      11290.56      11625.58       202.15 o
   1   7   9      11303.17      11768.20       204.00 o
   3   7   9        937.31       1004.58        74.50 o
   5   7   9       8455.88       8521.33       163.74 o
   7   7   9        337.76        338.80        34.78 o
   9   7   9        295.50        403.53        61.46 o
  -7   9   9       2400.28       2565.60       152.95 o
  -5   9   9        545.00        561.21        65.09 o
  -3   9   9       1735.99       1688.25        79.06 o
  -1   9   9       6281.59       6061.30       135.68 o
   1   9   9       6287.46       6371.16       121.64 o
   3   9   9       1735.87       1610.89        47.43 o
   5   9   9        543.30        523.58        78.30 o
   7   9   9       2404.59       2118.64       111.71 o
   9   9   9        932.09        826.76        84.52 o
  -7  11   9        529.39        601.00        79.83 o
  -5  11   9       6706.03       7045.20       274.73 o
  -3  11   9       4588.16       4973.33       200.65 o
  -1  11   9       2142.30       2491.42        68.40 o
   1  11   9       2141.94       2381.21        72.19 o
   3  11   9       4591.89       5174.43       107.47 o
   5  11   9       6710.42       6844.53       134.50 o
   7  11   9        528.77        414.04        62.97 o
   9  11   9       1346.02       1544.46       205.63 o
  -5  13   9       2167.05       2177.23       118.19 o
  -3  13   9        356.42        347.13        47.59 o
  -1  13   9       2353.18       2463.22        70.68 o
   1  13   9       2351.09       2570.04        79.34 o
   3  13   9        356.47        377.90        26.61 o
   5  13   9       2165.20       2181.70       222.11 o
   7  13   9         86.70         10.14        39.38 o
   9  13   9        336.05        364.50        67.64 o
  -5  15   9       2399.53       2663.41       134.25 o
  -3  15   9        122.99        296.03       102.84 o
  -1  15   9      11823.23      12774.93       300.31 o
   1  15   9      11822.22      12713.32       269.52 o
   3  15   9        123.14        184.73        19.54 o
   5  15   9       2398.37       2460.93       123.38 o
   7  15   9        279.45        240.51        55.94 o
   9  15   9        318.42        302.74        67.88 o
  -5  17   9        152.74        167.93        43.99 o
  -3  17   9       2408.41       2615.14       132.03 o
  -1  17   9       4407.89       4433.51       140.44 o
   1  17   9       4404.11       4562.46       123.85 o
   3  17   9       2407.49       2386.42        76.09 o
   5  17   9        152.86         86.18        57.78 o
   7  17   9        101.26        104.53        50.11 o
   9  17   9        493.42        623.69        88.48 o
  -5  19   9          2.07         -5.99        28.17 o
  -3  19   9        279.32        289.69        32.95 o
  -1  19   9       1742.75       1728.60        81.32 o
   1  19   9       1741.86       1680.61        69.84 o
   3  19   9        278.04        290.11        28.68 o
   5  19   9          2.13         -5.26        34.33 o
   7  19   9        167.82        192.15        89.30 o
  -3  21   9        995.57       1006.90        60.19 o
  -1  21   9       2218.25       2255.80        98.08 o
   1  21   9       2218.12       2063.81        80.05 o
   3  21   9        993.43       1000.87        52.83 o
   5  21   9       1491.00       1399.65       115.55 o
   7  21   9        128.49        103.70        74.02 o
  -3  23   9        290.84        277.53        38.76 o
  -1  23   9       1057.65       1102.39        79.24 o
   1  23   9       1059.85        943.48       116.99 o
   3  23   9        289.02        307.12        56.33 o
   5  23   9        133.85        158.08        52.24 o
   7  23   9         61.03        -14.50        46.71 o
  -3  25   9       2389.64       2299.26       141.08 o
  -1  25   9       3331.19       3243.32       132.05 o
   1  25   9       3332.54       3307.68       145.61 o
   3  25   9       2390.40       2331.80       129.36 o
   5  25   9        461.25        678.24        88.03 o
   7  25   9        302.12        301.35       200.29 o
  -1  27   9        632.48        595.32       105.90 o
   1  27   9        631.83        426.74        65.52 o
   3  27   9        726.38        703.29        84.65 o
   5  27   9        631.81        497.34        82.92 o
  -1  29   9        165.71        158.94        66.05 o
   1  29   9        165.65         86.30        45.56 o
   3  29   9        946.19        686.41        89.05 o
   5  29   9        229.07        302.26        72.35 o
  -1  31   9        668.91        596.69       102.13 o
   1  31   9        670.19        782.71       128.44 o
   3  31   9       1335.74       1697.75       138.28 o
   1  33   9        739.63        956.16       103.14 o
   3  33   9         65.81         -0.75        52.54 o
  -6   0  10       3907.23       3649.42       195.14 o
  -2   0  10      41000.98      41696.45      1343.45 o
   2   0  10      40988.72      41767.64       773.35 o
   6   0  10       3906.61       4175.09       108.41 o
  10   0  10        164.31        240.93        67.72 o
  -8   2  10       1366.34       1297.30       139.04 o
  -6   2  10       3107.74       3490.59       134.23 o
  -4   2  10        164.46        117.84        41.71 o
  -2   2  10       6418.55       6271.17       145.09 o
   0   2  10        409.61        351.41        23.37 o
   2   2  10       6417.79       6330.18        97.16 o
   4   2  10        164.40        116.61        18.15 o
   6   2  10       3107.27       3308.94        71.87 o
   8   2  10       1365.55       1280.07        64.64 o
  10   2  10        106.29        116.51        62.81 o
  -8   4  10       2868.02       3089.89       195.86 o
  -6   4  10        359.97        372.65        66.17 o
  -4   4  10       4210.20       4156.37       135.04 o
  -2   4  10      33725.31      33347.04       623.26 o
   0   4  10       8401.15       7932.77       142.79 o
   2   4  10      33723.99      33393.65       540.14 o
   4   4  10       4212.18       4435.80        82.93 o
   6   4  10        358.38        328.91        28.60 o
   8   4  10       2867.54       2867.35        95.72 o
  10   4  10        163.24        134.25        70.60 o
  -8   6  10        158.08        217.44        66.05 o
  -6   6  10       3402.21       3306.81       129.72 o
  -4   6  10       1696.45       1965.38        83.73 o
  -2   6  10       1127.58       1186.50        42.02 o
   0   6  10       7204.94       6454.05       140.82 o
   2   6  10       1127.90       1254.45        37.39 o
   4   6  10       1695.65       1834.23        54.01 o
   6   6  10       3401.58       3454.53        85.70 o
   8   6  10        157.73         83.82        27.55 o
  10   6  10         49.79         53.07        41.59 o
  -8   8  10         46.40         61.25        52.50 o
  -6   8  10       1384.43       1313.72       103.56 o
  -4   8  10       2280.10       2197.73        92.12 o
  -2   8  10       5229.86       5435.36       229.96 o
   0   8  10        111.40        228.87        31.06 o
   2   8  10       5227.61       5445.76       107.22 o
   4   8  10       2279.85       2467.18        66.28 o
   6   8  10       1383.55       1439.16        50.40 o
   8   8  10         46.59         74.61        49.74 o
  -6  10  10       1009.33        943.34        91.70 o
  -4  10  10       7233.50       7738.02       292.83 o
  -2  10  10       2157.54       2355.02        88.10 o
   0  10  10      26161.93      28772.68       473.38 o
   2  10  10       2152.94       2281.30        72.31 o
   4  10  10       7240.84       7452.40       162.68 o
   6  10  10       1008.31        973.77        45.03 o
   8  10  10       2726.56       2728.58       136.87 o
  -6  12  10       2281.22       1897.11       121.42 o
  -4  12  10        145.14         74.08        32.36 o
  -2  12  10         92.27         50.34        25.77 o
   0  12  10        514.94        675.54        54.92 o
   2  12  10         93.13         54.87        17.50 o
   4  12  10        145.04        113.35        17.42 o
   6  12  10       2276.09       2117.55       114.48 o
   8  12  10        213.06        219.86        92.30 o
  -6  14  10        550.07        605.80        73.84 o
  -4  14  10       4833.93       4542.53       194.90 o
  -2  14  10        761.97        764.52        45.17 o
   0  14  10       1464.58       1575.19        73.24 o
   2  14  10        762.44        760.88        47.21 o
   4  14  10       4840.43       4764.56       182.15 o
   6  14  10        549.81        490.22        65.64 o
   8  14  10        438.80        247.55        74.74 o
  -6  16  10        160.59        188.79        48.79 o
  -4  16  10       2254.58       2100.42       139.22 o
  -2  16  10       4960.58       4661.47       152.35 o
   0  16  10       1956.85       2288.18        93.77 o
   2  16  10       4969.11       4762.89       128.44 o
   4  16  10       2254.75       2020.62        85.07 o
   6  16  10        161.85        121.55        43.80 o
   8  16  10       1646.70       1575.98       125.50 o
  -4  18  10       3720.74       3491.92       107.68 o
  -2  18  10       1205.78       1290.90        72.88 o
   0  18  10       2954.96       3202.00       120.64 o
   2  18  10       1204.62       1303.23        64.84 o
   4  18  10       3726.24       3615.77       136.93 o
   6  18  10         61.33         -2.54        37.16 o
   8  18  10        662.79        538.76        80.87 o
  -4  20  10        627.85        749.76        81.39 o
  -2  20  10         99.50         86.44        27.31 o
   0  20  10         23.41         88.77        33.26 o
   2  20  10        100.04         71.68        33.08 o
   4  20  10        627.29        684.38        78.60 o
   6  20  10         57.97        136.88        49.68 o
   8  20  10        219.89        242.33        64.19 o
  -4  22  10       1706.78       1587.38       109.44 o
  -2  22  10        669.41        695.74        59.25 o
   0  22  10         50.45         10.31        28.50 o
   2  22  10        668.76        760.40        76.61 o
   4  22  10       1707.91       1502.73       114.36 o
   6  22  10         30.98         37.78        46.10 o
  -2  24  10       4864.27       4759.28       160.61 o
   0  24  10         19.66         14.68        32.16 o
   2  24  10       4860.79       4893.82       189.34 o
   4  24  10        744.40        765.85       156.06 o
   6  24  10        436.77        411.76        76.17 o
  -2  26  10        164.65        196.10        61.25 o
   0  26  10        944.83       1125.66        91.43 o
   2  26  10        164.44        147.42        51.08 o
   4  26  10         32.90         57.03        45.97 o
   6  26  10        742.20        772.94       101.11 o
  -2  28  10       1071.24       1070.88       121.54 o
   0  28  10        137.76        150.67        49.92 o
   2  28  10       1070.32       1040.15       102.29 o
   4  28  10        154.35        172.02        58.01 o
   6  28  10        648.61        621.79        96.97 o
   0  30  10          9.12        -19.05        36.35 o
   2  30  10        553.66        454.32       111.23 o
   4  30  10       1513.56       2095.99       158.82 o
   0  32  10        115.93        153.91        75.99 o
   2  32  10        282.88        327.02        69.90 o
   0  34  10        603.08        845.05       134.37 o
  -7   1  11       1559.94       1689.81       119.33 o
  -5   1  11        522.09        497.56        71.68 o
  -3   1  11       8740.14       9036.03       324.72 o
  -1   1  11      22510.25      20822.29       398.04 o
   1   1  11      22510.97      21516.56       354.78 o
   3   1  11       8733.76       8990.32       147.30 o
   5   1  11        519.98        602.99        33.57 o
   7   1  11       1563.64       1565.51        64.76 o
   9   1  11        397.72        501.43        43.40 o
  -9   3  11        699.21        814.48       125.02 o
  -7   3  11       1082.49        879.84        78.44 o
  -5   3  11        390.35        356.42        43.73 o
  -3   3  11       5906.69       6164.63       176.26 o
  -1   3  11      10882.50      10201.48       257.24 o
   1   3  11      10880.38      10417.89       182.77 o
   3   3  11       5900.04       6223.23       108.16 o
   5   3  11        390.33        378.13        23.35 o
   7   3  11       1083.68        933.85        57.25 o
   9   3  11        700.09        761.91        54.90 o
  -7   5  11         10.88          8.45        30.64 o
  -5   5  11        319.91        311.08        51.12 o
  -3   5  11        444.81        471.41        41.57 o
  -1   5  11       2259.34       2324.22        82.48 o
   1   5  11       2254.39       2224.53        55.12 o
   3   5  11        446.17        401.88        23.01 o
   5   5  11        319.12        301.37        26.72 o
   7   5  11         11.00         25.35        31.40 o
   9   5  11        660.74        620.19        67.92 o
  -7   7  11        543.99        862.67       101.77 o
  -5   7  11       1541.77       1463.35        77.63 o
  -3   7  11       4457.03       4524.00       208.51 o
  -1   7  11       2999.28       3084.83       119.87 o
   1   7  11       2993.17       2919.96        67.77 o
   3   7  11       4457.07       4468.59        82.28 o
   5   7  11       1544.42       1448.79        50.54 o
   7   7  11        542.92        521.18        52.29 o
   9   7  11        641.72        694.96        77.97 o
  -7   9  11        271.79        253.99        60.77 o
  -5   9  11        224.41        233.52        39.38 o
  -3   9  11       2846.19       3027.47       107.79 o
  -1   9  11       3933.26       3607.53       116.14 o
   1   9  11       3933.28       3728.72        91.76 o
   3   9  11       2846.03       3114.99        77.08 o
   5   9  11        224.54        228.89        24.36 o
   7   9  11        272.11        242.88        40.89 o
   9   9  11        895.29        918.38        89.30 o
  -7  11  11         74.28         46.99        46.15 o
  -5  11  11       2796.16       2572.55       139.64 o
  -3  11  11       1684.50       1745.83        77.94 o
  -1  11  11       1975.84       1924.72        61.13 o
   1  11  11       1978.01       1898.76        64.77 o
   3  11  11       1681.30       1654.10        51.45 o
   5  11  11       2794.21       2657.41        71.22 o
   7  11  11         74.72        165.91        45.04 o
   9  11  11          5.13          1.69        43.37 o
  -5  13  11      10103.70      10182.19       379.61 o
  -3  13  11        197.03        186.03        40.15 o
  -1  13  11       1368.93       1546.06        67.03 o
   1  13  11       1371.63       1391.94        63.50 o
   3  13  11        198.10        175.48        20.51 o
   5  13  11      10107.57       9807.86       191.21 o
   7  13  11        475.46        414.06        65.54 o
   9  13  11        885.69       1018.78       112.19 o
  -5  15  11        339.17        263.70        52.62 o
  -3  15  11        155.52        138.81        45.31 o
  -1  15  11       3623.42       4207.48       133.48 o
   1  15  11       3629.12       4078.38       113.49 o
   3  15  11        155.76         82.67        22.81 o
   5  15  11        339.32        280.86        46.93 o
   7  15  11        772.20        765.22        85.94 o
   9  15  11        916.98        789.38        94.30 o
  -5  17  11       1897.40       2064.08       122.14 o
  -3  17  11       3398.15       3442.85       110.79 o
  -1  17  11       1172.36       1064.12        73.96 o
   1  17  11       1175.65       1020.47        58.77 o
   3  17  11       3399.08       3582.18       163.47 o
   5  17  11       1898.73       1768.79       121.79 o
   7  17  11         18.91         -2.68        41.12 o
  -5  19  11        601.80        652.43        76.83 o
  -3  19  11       1069.21        980.19        58.12 o
  -1  19  11         42.05        124.01        29.97 o
   1  19  11         41.79         18.25        21.79 o
   3  19  11       1069.36        854.60        80.54 o
   5  19  11        601.17        631.09        79.84 o
   7  19  11       1248.22       1103.44       107.90 o
  -3  21  11        319.38        373.55        41.43 o
  -1  21  11       2867.04       2626.48       110.58 o
   1  21  11       2864.48       2721.87       122.25 o
   3  21  11        319.26        316.89       117.29 o
   5  21  11        191.77        170.22        53.27 o
   7  21  11       2054.07       1933.20       145.78 o
  -3  23  11        527.80        342.10        64.97 o
  -1  23  11       2299.32       2382.74       107.63 o
   1  23  11       2301.80       2540.20       132.51 o
   3  23  11        526.51        281.31        56.76 o
   5  23  11        221.38        104.32       110.16 o
   7  23  11       1006.61       1262.28       123.45 o
  -3  25  11         21.16         28.41        43.99 o
  -1  25  11        661.83        476.15        59.16 o
   1  25  11        662.13        571.38        71.96 o
   3  25  11         21.59        -16.30        37.81 o
   5  25  11        532.02        364.42        70.68 o
  -1  27  11       1219.81       1346.95        96.81 o
   1  27  11       1220.84       1173.70       104.70 o
   3  27  11        617.54        556.58        78.43 o
   5  27  11        993.61        954.23       107.14 o
  -1  29  11        292.58        370.98        87.02 o
   1  29  11        292.72        421.16       107.70 o
   3  29  11        543.16        518.63       114.23 o
   5  29  11        752.72        763.92       102.12 o
  -1  31  11        116.82        191.42        73.36 o
   1  31  11        117.19        195.93        57.34 o
   3  31  11        368.91        420.72       180.76 o
   1  33  11        311.13        504.26        78.56 o
  -8   0  12        816.48        887.84       121.66 o
  -4   0  12       1218.05       1249.48        94.57 o
   0   0  12        290.09        224.99        35.96 o
   4   0  12       1216.92       1101.90       108.30 o
   8   0  12        817.16        780.49        59.20 o
  -8   2  12        236.09        235.62        53.09 o
  -6   2  12       1659.19       1694.43        97.57 o
  -4   2  12        530.01        610.37        88.22 o
  -2   2  12       9949.46       9659.17       250.47 o
   0   2  12      10348.96      10492.84       358.10 o
   2   2  12       9948.33      10236.50       163.48 o
   4   2  12        528.96        671.28        35.95 o
   6   2  12       1658.59       1580.89        49.02 o
   8   2  12        235.22        169.49        32.17 o
  10   2  12         74.25        -29.13        58.13 o
  -8   4  12        248.98        275.81        73.96 o
  -6   4  12       1821.72       1970.81        99.06 o
  -4   4  12        694.62        690.35        78.09 o
  -2   4  12      18621.91      17921.43       434.46 o
   0   4  12       1204.41       1269.75       102.72 o
   2   4  12      18634.81      17180.92       291.84 o
   4   4  12        695.18        769.75        31.25 o
   6   4  12       1823.27       1952.83        45.90 o
   8   4  12        248.93        176.21        34.05 o
  10   4  12       1228.85       1232.10       148.15 o
  -8   6  12         91.23         82.95        53.94 o
  -6   6  12        745.96        651.23        65.00 o
  -4   6  12      14269.55      13998.15       873.40 o
  -2   6  12        323.02        309.23        33.16 o
   0   6  12       1715.34       2237.07        80.26 o
   2   6  12        323.48        309.35        21.92 o
   4   6  12      14287.78      14114.13       221.22 o
   6   6  12        746.92        739.95        51.77 o
   8   6  12         91.96        142.16        33.76 o
  -8   8  12        130.43         38.00        49.38 o
  -6   8  12        259.85        363.07        78.27 o
  -4   8  12       7582.48       7599.92       219.11 o
  -2   8  12      12075.07      12202.97       312.11 o
   0   8  12       8178.34       9855.57       206.15 o
   2   8  12      12086.04      12638.13       223.55 o
   4   8  12       7582.31       7880.89       156.20 o
   6   8  12        261.29        261.04        33.92 o
   8   8  12        130.25        121.80        29.53 o
  -6  10  12        779.07        830.55        91.22 o
  -4  10  12       3642.32       3342.23       122.41 o
  -2  10  12        273.56        135.93        27.03 o
   0  10  12       5676.68       6097.67       140.79 o
   2  10  12        273.26        191.01        18.58 o
   4  10  12       3643.86       3408.42        89.15 o
   6  10  12        779.09        805.36        52.62 o
   8  10  12        415.91        410.73        64.82 o
  -6  12  12        515.19        585.54        78.87 o
  -4  12  12       2243.26       2155.78       123.46 o
  -2  12  12        406.95        542.18        47.56 o
   0  12  12       7432.40       7839.09       175.41 o
   2  12  12        405.35        439.56        36.99 o
   4  12  12       2244.31       2171.25        63.71 o
   6  12  12        514.19        424.98        37.85 o
   8  12  12        600.88        630.79        82.41 o
  -6  14  12        473.99        443.14        68.92 o
  -4  14  12        724.95        789.19        80.07 o
  -2  14  12        837.12        813.63        48.53 o
   0  14  12        860.50        835.46        60.02 o
   2  14  12        836.50        812.94        59.28 o
   4  14  12        724.79        688.76        44.46 o
   6  14  12        473.65        434.55        63.65 o
   8  14  12         17.41        -21.02        40.26 o
  -6  16  12       4744.36       4683.38       219.11 o
  -4  16  12        468.81        532.32        68.68 o
  -2  16  12       1826.91       1827.11        76.73 o
   0  16  12       1245.13       1468.87        76.22 o
   2  16  12       1828.82       1907.13        74.08 o
   4  16  12        469.06        454.09        31.30 o
   6  16  12       4745.11       4755.66       193.75 o
   8  16  12        125.76        112.99        54.46 o
  -4  18  12        840.65        816.74        49.62 o
  -2  18  12        831.01        810.28        57.81 o
   0  18  12       1217.06       1372.04        77.32 o
   2  18  12        831.20        805.08        55.76 o
   4  18  12        837.77        740.93        45.30 o
   6  18  12        716.31        635.35       109.86 o
   8  18  12        196.43        147.35        56.12 o
  -4  20  12        149.58        182.79        51.78 o
  -2  20  12       2831.28       2768.05       107.62 o
   0  20  12        169.13        272.47        82.05 o
   2  20  12       2831.30       2734.77       339.46 o
   4  20  12        149.60        177.46        25.93 o
   6  20  12        518.37        526.69        78.92 o
   8  20  12        671.25        537.52        84.93 o
  -4  22  12         97.26        121.54        47.95 o
  -2  22  12        255.15        320.85        44.95 o
   0  22  12        263.52        208.48        43.12 o
   2  22  12        255.35        220.03        50.77 o
   4  22  12         98.20         29.69        42.67 o
   6  22  12        695.49        368.88       188.91 o
  -2  24  12       6043.81       6187.55       196.22 o
   0  24  12         12.41        -26.30        30.71 o
   2  24  12       6039.39       5749.82       211.42 o
   4  24  12        448.93        300.73        65.62 o
   6  24  12         92.44          8.57        46.76 o
  -2  26  12        126.16        158.58        62.09 o
   0  26  12       6775.20       6520.24       222.83 o
   2  26  12        126.08        172.20        54.20 o
   4  26  12        125.40         58.35        48.74 o
   6  26  12        118.47        172.18        65.64 o
  -2  28  12       1237.04       1316.96       138.44 o
   0  28  12        165.46        200.94        50.44 o
   2  28  12       1235.87       1141.91       105.73 o
   4  28  12        102.72        150.34        60.58 o
   0  30  12        554.41        632.72        77.38 o
   2  30  12        227.03        343.89        68.86 o
   4  30  12         90.96        136.03        62.07 o
   0  32  12        199.64        339.58        94.09 o
   2  32  12       1100.11       1268.32       121.29 o
   0  34  12        649.85        619.82       118.19 o
  -9   1  13         33.02         12.95        58.61 o
  -7   1  13        119.92         90.41        64.13 o
  -5   1  13        202.26        186.95        35.98 o
  -3   1  13       9105.65       8777.14       239.73 o
  -1   1  13      38803.89      39015.11      1907.60 o
   1   1  13      38805.59      36999.21       846.47 o
   3   1  13       9095.78       9576.62       183.51 o
   5   1  13        201.21        198.77        22.67 o
   7   1  13        119.98        111.73        21.59 o
   9   1  13         33.19         79.06        46.03 o
  -9   3  13        224.74        244.53        80.67 o
  -7   3  13        533.70        416.58        58.49 o
  -5   3  13        374.54        412.34        49.49 o
  -3   3  13       2736.54       2865.84       236.73 o
  -1   3  13       3483.27       4067.08       468.01 o
   1   3  13       3489.91       3913.07       118.56 o
   3   3  13       2731.05       3064.74        73.93 o
   5   3  13        375.55        343.29        29.12 o
   7   3  13        534.30        486.31        36.11 o
   9   3  13        225.56        243.37        37.68 o
  -7   5  13        526.13        519.76        62.53 o
  -5   5  13        452.84        509.44        53.22 o
  -3   5  13       2928.55       2920.51       252.14 o
  -1   5  13       3931.81       4242.85       130.38 o
   1   5  13       3928.28       3950.27        98.60 o
   3   5  13       2929.51       2884.59        62.70 o
   5   5  13        451.31        534.79        22.83 o
   7   5  13        525.72        433.66        43.57 o
   9   5  13        818.11        875.51        60.10 o
  -7   7  13        617.48        607.00       186.39 o
  -5   7  13       2093.52       2306.41       103.25 o
  -3   7  13       9803.89      10335.07       599.15 o
  -1   7  13        122.45        167.12        26.24 o
   1   7  13        123.41        238.32        24.50 o
   3   7  13       9798.94      10002.79       164.34 o
   5   7  13       2094.84       2239.67        67.08 o
   7   7  13        616.61        661.28        78.01 o
   9   7  13       2013.50       2194.12       124.82 o
  -7   9  13        504.24        434.51        77.67 o
  -5   9  13       1248.36       1337.96        81.61 o
  -3   9  13       4568.36       4643.82       407.48 o
  -1   9  13        771.88        860.28        56.83 o
   1   9  13        770.23        843.49        43.08 o
   3   9  13       4564.51       4441.77        84.60 o
   5   9  13       1246.11       1237.09        51.00 o
   7   9  13        502.57        442.42        69.25 o
   9   9  13         57.54         74.82        45.87 o
  -7  11  13        286.18        323.28        69.28 o
  -5  11  13      13954.65      13494.07       493.49 o
  -3  11  13       2206.73       2182.24        92.87 o
  -1  11  13       1553.94       1648.92        58.16 o
   1  11  13       1551.76       1677.07        76.04 o
   3  11  13       2203.58       2127.12        64.64 o
   5  11  13      13949.64      13405.51       293.51 o
   7  11  13        287.18        337.40        55.00 o
   9  11  13        904.36        980.69       114.23 o
  -7  13  13       2611.47       2679.59       163.98 o
  -5  13  13       4622.90       4485.96       208.21 o
  -3  13  13        185.08        139.88        39.44 o
  -1  13  13         56.53         67.50        30.18 o
   1  13  13         56.07         67.91        35.00 o
   3  13  13        184.62        152.08        26.92 o
   5  13  13       4618.82       4242.39       122.59 o
   7  13  13       2612.54       2463.96       130.52 o
   9  13  13        393.98        386.50        74.20 o
  -5  15  13        931.67        874.66        90.62 o
  -3  15  13       1106.92       1101.62        75.64 o
  -1  15  13        416.71        470.94        44.46 o
   1  15  13        416.01        573.99        71.32 o
   3  15  13       1109.72        993.03        81.21 o
   5  15  13        930.32        830.30        49.49 o
   7  15  13        619.17        642.39        81.35 o
  -5  17  13        746.21        621.38        78.99 o
  -3  17  13       3266.70       2937.17       103.79 o
  -1  17  13        295.43        357.10        45.25 o
   1  17  13        295.32        245.24        41.55 o
   3  17  13       3267.15       3057.51       163.83 o
   5  17  13        745.74        667.33        65.68 o
   7  17  13        499.25        367.39        69.80 o
  -5  19  13       3368.64       3102.23       167.81 o
  -3  19  13       2814.27       2702.41       148.99 o
  -1  19  13        733.60        747.45        61.52 o
   1  19  13        731.05        774.71       137.67 o
   3  19  13       2815.26       2624.04       134.49 o
   5  19  13       3370.73       2741.45       143.01 o
   7  19  13         36.60        -38.21        38.21 o
  -3  21  13       2634.53       2609.67       103.43 o
  -1  21  13        746.79        821.09        68.22 o
   1  21  13        745.63        818.75        77.21 o
   3  21  13       2634.49       2329.25       141.20 o
   5  21  13        197.65        148.45        52.76 o
   7  21  13        111.52        112.05        53.85 o
  -3  23  13        361.64        385.61        70.48 o
  -1  23  13        398.05        385.36        53.60 o
   1  23  13        399.13        368.71        57.76 o
   3  23  13        360.13        398.24        67.11 o
   5  23  13        153.33        191.85        59.03 o
   7  23  13         11.20         25.08        66.47 o
  -3  25  13        627.48        634.69        91.46 o
  -1  25  13       1557.93       1647.98       226.49 o
   1  25  13       1561.03       1415.10       107.51 o
   3  25  13        628.61        745.59        89.98 o
   5  25  13         67.30         58.20        51.62 o
  -1  27  13        952.26       1022.52        88.44 o
   1  27  13        953.08        797.62       114.29 o
   3  27  13        275.57        234.62        60.38 o
   5  27  13          7.56         13.82        48.58 o
  -1  29  13         15.88         11.27        52.86 o
   1  29  13         15.78         51.96        43.85 o
   3  29  13        115.68        159.53        58.81 o
   5  29  13        181.65        347.74        80.31 o
  -1  31  13       1643.82       1843.77       175.96 o
   1  31  13       1645.79       1709.91       130.90 o
   3  31  13        115.69        208.19        65.81 o
   1  33  13        504.61        743.16       126.34 o
  -6   0  14        164.50        159.18        55.62 o
  -2   0  14      51148.87      52746.83      1701.97 o
   2   0  14      51144.77      52271.11      1186.59 o
   6   0  14        164.66        250.92        43.87 o
  -8   2  14        612.37        605.88        74.97 o
  -6   2  14        189.81        145.13        39.84 o
  -4   2  14       1778.57       1772.64       138.68 o
  -2   2  14      13845.71      14032.94       353.05 o
   0   2  14      19800.52      18635.04       447.82 o
   2   2  14      13842.59      14194.13       286.44 o
   4   2  14       1782.74       1817.22        55.37 o
   6   2  14        189.74        143.66        22.42 o
   8   2  14        610.46        582.29        49.89 o
  -8   4  14        355.26        486.66       108.24 o
  -6   4  14        482.33        523.07       109.26 o
  -4   4  14       3688.82       3566.26       129.59 o
  -2   4  14      13574.64      12981.80       380.33 o
   0   4  14      40523.77      40614.50       931.95 o
   2   4  14      13568.06      12895.85       264.44 o
   4   4  14       3688.79       3600.31        84.87 o
   6   4  14        480.88        519.76        26.00 o
   8   4  14        354.56        371.89        43.25 o
  -8   6  14        315.22        483.66        93.02 o
  -6   6  14        607.27        765.06       110.22 o
  -4   6  14       2583.32       2718.90       120.76 o
  -2   6  14      29893.54      31095.12      1010.58 o
   0   6  14        792.00        928.65        51.89 o
   2   6  14      29895.12      31127.74       593.40 o
   4   6  14       2582.16       2644.82        60.89 o
   6   6  14        608.10        583.71       126.17 o
   8   6  14        314.76        290.26        39.45 o
  -8   8  14        222.19        261.07        74.08 o
  -6   8  14        373.56        415.85        54.83 o
  -4   8  14        798.07        821.16        64.32 o
  -2   8  14        284.48        343.46        39.43 o
   0   8  14       3900.64       3578.31        95.88 o
   2   8  14        284.32        393.78        30.96 o
   4   8  14        796.53        874.40        44.36 o
   6   8  14        373.05        411.86        42.50 o
   8   8  14        222.13        333.51        41.03 o
  -6  10  14         28.46        100.09        43.15 o
  -4  10  14       3497.77       3411.51       128.36 o
  -2  10  14       5169.05       4659.08       150.21 o
   0  10  14       5216.27       5037.17       124.51 o
   2  10  14       5168.41       4733.10       103.33 o
   4  10  14       3502.84       3392.39        86.85 o
   6  10  14         28.58         33.43        31.79 o
   8  10  14        144.37        112.19        73.60 o
  -6  12  14        273.81        284.08        63.05 o
  -4  12  14       3358.57       3357.38       129.74 o
  -2  12  14        567.60        562.75        51.52 o
   0  12  14       2717.23       2723.15       112.54 o
   2  12  14        570.24        626.46        45.81 o
   4  12  14       3356.94       3441.44        88.90 o
   6  12  14        272.59        275.46        62.81 o
   8  12  14        122.47         44.49        43.95 o
  -6  14  14       1478.76       1390.08       124.42 o
  -4  14  14       5249.89       5343.95       235.66 o
  -2  14  14       1127.60       1249.66        61.99 o
   0  14  14       3206.39       3170.53       117.53 o
   2  14  14       1128.71       1109.28        59.54 o
   4  14  14       5257.92       4906.34       136.28 o
   6  14  14       1478.08       1253.35        61.49 o
   8  14  14        497.24        536.81        77.54 o
  -6  16  14        366.78        432.83        72.52 o
  -4  16  14       1784.73       1597.20       111.71 o
  -2  16  14       2354.52       2450.73       109.80 o
   0  16  14        117.15        182.78        45.79 o
   2  16  14       2361.36       2286.64        84.84 o
   4  16  14       1785.89       1554.27        91.08 o
   6  16  14        367.43        341.86        85.22 o
   8  16  14        223.88        178.18        87.80 o
  -4  18  14       2095.02       2160.62       106.08 o
  -2  18  14        440.84        403.03        56.04 o
   0  18  14       1047.36       1065.21        76.75 o
   2  18  14        441.67        437.14        44.23 o
   4  18  14       2097.55       1987.51        92.29 o
   6  18  14       1154.45       1180.80       108.49 o
   8  18  14        137.12        151.16       190.23 o
  -4  20  14       3311.67       2873.65       163.38 o
  -2  20  14       1542.57       1606.45        81.86 o
   0  20  14        319.78        300.73        47.37 o
   2  20  14       1543.23       1485.19       105.78 o
   4  20  14       3310.56       2723.86        93.69 o
   6  20  14        674.82        621.49        84.78 o
  -4  22  14         40.15        107.52        51.06 o
  -2  22  14       1167.98        837.17        68.16 o
   0  22  14        203.90        170.85        42.59 o
   2  22  14       1166.81        829.81        83.40 o
   4  22  14         40.40          1.66        29.44 o
   6  22  14        179.83        281.80        64.57 o
  -2  24  14       3055.15       2789.91       176.62 o
   0  24  14        463.15        645.34        93.32 o
   2  24  14       3052.10       2855.37       142.96 o
   4  24  14       1017.04        773.08       130.83 o
   6  24  14        245.55        268.01        70.26 o
  -2  26  14       4312.65       4261.33       229.66 o
   0  26  14        415.62        575.88        71.32 o
   2  26  14       4312.81       4753.14       196.47 o
   4  26  14         80.67         87.68        54.49 o
   6  26  14        483.32        478.66        88.49 o
  -2  28  14        508.27        509.07        92.42 o
   0  28  14          0.30         26.67        40.70 o
   2  28  14        508.95        532.61       130.95 o
   4  28  14        137.42        194.02        60.52 o
   0  30  14        229.42        323.87        75.63 o
   2  30  14        171.15        129.61        61.79 o
   4  30  14        411.04        360.08        78.15 o
   0  32  14          4.55         23.49        66.76 o
   2  32  14        351.61        548.15        87.97 o
  -9   1  15        344.84        373.90        71.53 o
  -7   1  15       1952.22       1889.05       112.81 o
  -5   1  15        308.39        337.41        46.33 o
  -3   1  15       3017.53       2881.91       130.47 o
  -1   1  15      36150.43      37880.87      1409.50 o
   1   1  15      36152.82      36417.22       839.01 o
   3   1  15       3017.05       3058.42        75.72 o
   5   1  15        307.91        263.42        31.70 o
   7   1  15       1954.50       1922.46        62.64 o
   9   1  15        345.47        259.43        53.45 o
  -9   3  15       1523.56       1741.52       185.43 o
  -7   3  15        458.12        464.74       100.99 o
  -5   3  15        453.98        473.62        54.90 o
  -3   3  15       7362.96       6973.44       204.64 o
  -1   3  15       3194.76       3183.42       110.22 o
   1   3  15       3195.09       3347.16       110.52 o
   3   3  15       7363.29       7618.50       160.88 o
   5   3  15        454.32        503.02        32.96 o
   7   3  15        459.17        458.50        31.66 o
   9   3  15       1525.65       1619.12        80.05 o
  -7   5  15       1730.10       1845.03       113.42 o
  -5   5  15        593.00        633.86        62.23 o
  -3   5  15       5165.90       4293.16       143.87 o
  -1   5  15       1394.14       1799.03       269.58 o
   1   5  15       1395.29       1636.17        57.48 o
   3   5  15       5164.88       4590.56       101.03 o
   5   5  15        594.54        603.91        34.01 o
   7   5  15       1732.22       1786.61        80.07 o
   9   5  15        659.25        760.05        71.59 o
  -7   7  15        218.46        239.83        49.85 o
  -5   7  15         84.33         95.08        31.97 o
  -3   7  15       4877.78       4857.89       158.60 o
  -1   7  15       4993.23       5045.99       154.71 o
   1   7  15       4989.13       5211.37       127.01 o
   3   7  15       4883.30       4928.56       106.72 o
   5   7  15         85.40         57.76        30.67 o
   7   7  15        218.29        190.43        40.48 o
   9   7  15       1431.70       1657.64       180.22 o
  -7   9  15       2266.42       2306.57       162.30 o
  -5   9  15       1928.96       1772.14        95.26 o
  -3   9  15       2483.74       2266.69        99.37 o
  -1   9  15       3778.70       3360.29       270.48 o
   1   9  15       3776.42       3595.92       114.92 o
   3   9  15       2489.41       2259.88        61.89 o
   5   9  15       1926.33       1932.57       107.86 o
   7   9  15       2268.42       2194.75       129.99 o
   9   9  15         28.62         59.31        43.76 o
  -7  11  15       1243.85       1253.67       129.69 o
  -5  11  15       3712.30       3842.78       147.83 o
  -3  11  15       4535.34       4593.30       155.83 o
  -1  11  15        335.73        163.65        45.55 o
   1  11  15        337.44        219.54        26.81 o
   3  11  15       4538.38       4323.84       122.38 o
   5  11  15       3716.97       3559.37       112.63 o
   7  11  15       1242.53       1115.26        64.46 o
   9  11  15        113.32         62.49        50.89 o
  -7  13  15        434.35        554.38        85.70 o
  -5  13  15       2329.39       2437.58       144.80 o
  -3  13  15        104.06        148.10        34.36 o
  -1  13  15        178.60        166.08        30.44 o
   1  13  15        179.44        174.62        25.63 o
   3  13  15        103.81         98.14        26.34 o
   5  13  15       2327.58       2239.77        88.47 o
   7  13  15        434.33        411.18        68.37 o
  -5  15  15        482.09        506.43        75.52 o
  -3  15  15        959.22        976.42        97.81 o
  -1  15  15       1383.76       1338.22        80.73 o
   1  15  15       1385.38       1377.52        84.30 o
   3  15  15        956.10        808.15        57.00 o
   5  15  15        483.11        374.36        49.11 o
   7  15  15          5.14         25.51        43.65 o
  -5  17  15       3900.32       3625.92       188.31 o
  -3  17  15       1267.97       1097.81        84.74 o
  -1  17  15        754.60        681.55        66.65 o
   1  17  15        752.10        741.94        67.62 o
   3  17  15       1269.52       1251.06        99.58 o
   5  17  15       3901.44       3578.40       112.92 o
   7  17  15        202.14        258.50        63.20 o
  -5  19  15        952.02        738.37        92.42 o
  -3  19  15       1529.98       1502.93        75.56 o
  -1  19  15        182.15        202.44        39.22 o
   1  19  15        181.41        170.74        41.44 o
   3  19  15       1532.43       1614.65       115.02 o
   5  19  15        950.21        863.25        51.17 o
   7  19  15        894.89        779.00        96.31 o
  -3  21  15        654.02        566.43        55.57 o
  -1  21  15        766.34        744.79        67.58 o
   1  21  15        767.58        774.50        75.69 o
   3  21  15        652.98        607.53        75.39 o
   5  21  15        631.62        565.01        81.13 o
   7  21  15       1095.94       1125.30       114.27 o
  -3  23  15          6.60          3.60        46.63 o
  -1  23  15        257.60        202.22        45.71 o
   1  23  15        257.69        257.99        53.28 o
   3  23  15          6.46         -0.22        61.49 o
   5  23  15        540.32        465.57        79.57 o
   7  23  15       1424.00       1321.54       145.94 o
  -3  25  15       3361.16       3556.76       199.82 o
  -1  25  15        204.66        227.42       125.26 o
   1  25  15        203.81        282.70        65.63 o
   3  25  15       3357.20       3530.66       169.24 o
   5  25  15        218.04        161.35        93.08 o
  -3  27  15         59.08         50.34        50.58 o
  -1  27  15        286.92        303.68        89.42 o
   1  27  15        286.39        296.00        83.73 o
   3  27  15         59.00         22.09        55.20 o
   5  27  15        206.17        387.60        79.71 o
  -1  29  15          4.32         50.10        59.45 o
   1  29  15          4.35         22.80        46.00 o
   3  29  15        553.22        678.60        92.80 o
  -1  31  15       2394.32       2449.33       186.27 o
   1  31  15       2392.63       2392.00       148.90 o
   3  31  15       1368.67       1451.21       131.58 o
  -8   0  16        242.10        284.68        83.31 o
  -4   0  16       1414.64       1359.99       107.52 o
   0   0  16      15974.41      18784.33       645.00 o
   4   0  16       1412.14       1544.54       119.63 o
   8   0  16        242.02        175.80        38.16 o
  -8   2  16        285.85        300.48        68.20 o
  -6   2  16       1633.34       1640.60       103.80 o
  -4   2  16       1773.75       1733.62        87.68 o
  -2   2  16        619.49        564.58        61.85 o
   0   2  16        765.65        846.64        52.49 o
   2   2  16        618.32        613.78        39.52 o
   4   2  16       1772.74       1876.56        58.97 o
   6   2  16       1632.47       1431.28        55.34 o
   8   2  16        285.30        229.19        38.32 o
  -8   4  16       1517.33       1490.94       117.17 o
  -6   4  16       2520.31       2740.37       126.83 o
  -4   4  16        970.10        964.80        82.53 o
  -2   4  16       3488.70       3859.51       163.38 o
   0   4  16       1684.64       1933.26       162.48 o
   2   4  16       3481.00       3782.58       118.23 o
   4   4  16        969.10       1224.64        47.58 o
   6   4  16       2522.19       2446.42       104.29 o
   8   4  16       1515.38       1395.56       108.50 o
  -8   6  16        498.43        647.03        82.66 o
  -6   6  16         99.19        165.51        41.86 o
  -4   6  16       3347.07       3113.12       124.11 o
  -2   6  16       7805.72       7892.02       228.04 o
   0   6  16      25783.41      27348.90       723.87 o
   2   6  16       7802.88       7785.15       176.72 o
   4   6  16       3339.77       3467.18        85.43 o
   6   6  16         99.35        100.10        30.09 o
   8   6  16        497.80        597.86        54.70 o
  -8   8  16        540.22        760.31       116.03 o
  -6   8  16       2067.20       2088.89       108.85 o
  -4   8  16       7179.48       7153.12       218.62 o
  -2   8  16       1318.02       1260.62        68.22 o
   0   8  16       5843.76       6302.56       184.58 o
   2   8  16       1321.76       1427.44        63.15 o
   4   8  16       7174.72       6809.27       138.85 o
   6   8  16       2064.67       2178.57        86.53 o
   8   8  16        541.23        561.98        51.51 o
  -6  10  16        148.73        101.34        38.67 o
  -4  10  16       1226.72        911.89        99.43 o
  -2  10  16        571.51        481.48        49.10 o
   0  10  16       6113.95       6008.53       146.06 o
   2  10  16        570.43        584.36        56.08 o
   4  10  16       1229.84       1090.62        50.45 o
   6  10  16        148.61         87.55        43.58 o
   8  10  16        663.68        710.42        81.45 o
  -6  12  16        534.50        605.68        87.62 o
  -4  12  16       7123.35       6449.87       206.40 o
  -2  12  16        582.35        671.55       195.38 o
   0  12  16       1378.19       1539.05        62.28 o
   2  12  16        581.25        704.25        81.95 o
   4  12  16       7123.79       6624.95       233.42 o
   6  12  16        535.71        439.33        45.65 o
   8  12  16        885.02        975.31        97.45 o
  -6  14  16       2331.02       2271.69       152.83 o
  -4  14  16       2393.29       2024.76       132.69 o
  -2  14  16        105.35        156.20        25.65 o
   0  14  16        725.11        612.22        67.37 o
   2  14  16        104.96        215.23        43.25 o
   4  14  16       2394.16       2057.29        82.13 o
   6  14  16       2330.70       2058.06       146.84 o
   8  14  16        833.53        932.17       118.25 o
  -6  16  16       1175.73       1094.73       114.11 o
  -4  16  16       1495.68       1421.96       115.79 o
  -2  16  16        563.13        703.97        56.07 o
   0  16  16       2377.22       2606.38       111.22 o
   2  16  16        564.37        683.67        91.88 o
   4  16  16       1494.74       1309.87        81.11 o
   6  16  16       1175.68        978.86        68.75 o
   8  16  16        724.23        760.22       181.84 o
  -4  18  16       1175.72       1134.76       111.59 o
  -2  18  16        330.76        261.85        39.97 o
   0  18  16        358.42        507.69        57.83 o
   2  18  16        330.42        316.27        55.49 o
   4  18  16       1173.97       1151.28        71.47 o
   6  18  16        261.10        126.22        53.31 o
   8  18  16        144.34         29.14        48.56 o
  -4  20  16        469.61        370.98        72.28 o
  -2  20  16       5385.51       5416.01       176.37 o
   0  20  16          3.98        -27.41        27.41 o
   2  20  16       5390.95       5298.97       374.22 o
   4  20  16        470.14        396.92        43.08 o
   6  20  16       1470.81       1236.60       115.81 o
  -4  22  16        702.22        977.02       110.28 o
  -2  22  16        449.16        383.58        55.80 o
   0  22  16       1235.54       1195.74        92.41 o
   2  22  16        449.87        392.16        63.96 o
   4  22  16        701.48        750.75        55.45 o
   6  22  16         47.13        102.89        54.92 o
  -4  24  16        733.51        640.32        93.14 o
  -2  24  16        218.79        315.21        50.91 o
   0  24  16         82.33         -5.15        38.00 o
   2  24  16        218.91        285.90        58.69 o
   4  24  16        732.61        692.06        69.52 o
   6  24  16        411.72        440.54        82.26 o
  -2  26  16        111.16        198.14        66.17 o
   0  26  16       3564.11       3435.60       153.86 o
   2  26  16        111.20        116.53        50.84 o
   4  26  16        379.05        330.92        71.32 o
  -2  28  16        378.46        410.78        87.62 o
   0  28  16         44.66         35.46        43.41 o
   2  28  16        377.50        350.53        70.50 o
   4  28  16        107.10         51.92        57.78 o
   0  30  16         96.93        134.85        74.80 o
   2  30  16        220.19        138.17        59.62 o
   0  32  16        531.98        484.86       109.44 o
  -9   1  17       2704.08       2707.10       153.05 o
  -7   1  17         50.32         42.93        40.03 o
  -5   1  17       5158.21       4969.38       175.49 o
  -3   1  17       1218.94       1217.56        75.87 o
  -1   1  17       2310.03       2410.25       332.87 o
   1   1  17       2319.00       2384.26        91.57 o
   3   1  17       1218.33       1265.48        67.70 o
   5   1  17       5153.65       4886.77       112.96 o
   7   1  17         50.21         48.10        23.25 o
   9   1  17       2705.11       2619.51       247.64 o
  -9   3  17        841.13        925.58       139.16 o
  -7   3  17        238.45        268.50        54.18 o
  -5   3  17        568.62        566.49        61.87 o
  -3   3  17       9035.63       8875.43       587.04 o
  -1   3  17       6797.56       6904.08       247.04 o
   1   3  17       6797.17       6736.03       191.70 o
   3   3  17       9026.91       8601.05       168.14 o
   5   3  17        569.51        616.31        58.32 o
   7   3  17        239.23        307.53        29.47 o
   9   3  17        841.69        862.08        63.09 o
  -7   5  17        704.67        557.37        71.64 o
  -5   5  17       2872.76       2592.37       127.78 o
  -3   5  17      16885.31      16199.87       416.09 o
  -1   5  17       2238.22       2151.53        89.40 o
   1   5  17       2241.35       2004.60       112.45 o
   3   5  17      16887.12      16339.72       289.97 o
   5   5  17       2870.96       2742.63        75.36 o
   7   5  17        705.24        679.69        56.25 o
   9   5  17        837.22        908.93        92.53 o
  -7   7  17        971.86       1070.13        96.03 o
  -5   7  17        187.88        156.30        40.93 o
  -3   7  17       6483.41       6164.51       193.00 o
  -1   7  17       3758.35       3654.01       127.09 o
   1   7  17       3755.85       3768.19       103.40 o
   3   7  17       6487.32       5759.89       164.81 o
   5   7  17        188.30        162.84        20.16 o
   7   7  17        970.20        933.89        66.27 o
   9   7  17        252.01        239.44        56.34 o
  -7   9  17        237.78        210.75        83.73 o
  -5   9  17       3916.19       3886.40       152.73 o
  -3   9  17        377.72        383.07        48.82 o
  -1   9  17       1100.51       1111.84        68.21 o
   1   9  17       1098.46       1101.38       108.45 o
   3   9  17        378.04        402.97        68.03 o
   5   9  17       3915.46       4051.59       123.84 o
   7   9  17        237.20        213.08        43.44 o
   9   9  17        244.22        378.18       103.92 o
  -7  11  17       1144.27       1267.10       134.13 o
  -5  11  17        256.70        220.49        52.14 o
  -3  11  17        402.49        422.12        50.82 o
  -1  11  17        810.41        882.36        66.87 o
   1  11  17        809.54        901.34        52.51 o
   3  11  17        402.42        423.90        44.14 o
   5  11  17        257.34        154.89        32.77 o
   7  11  17       1144.65       1132.98        71.54 o
  -7  13  17        587.58        554.02        90.50 o
  -5  13  17       1003.98        813.17        75.15 o
  -3  13  17       5658.59       5543.60       184.00 o
  -1  13  17        924.13        866.06        81.44 o
   1  13  17        922.18        784.24        50.49 o
   3  13  17       5660.71       5285.68       186.94 o
   5  13  17       1000.68        904.87        92.84 o
   7  13  17        588.98        571.65        51.01 o
  -5  15  17        135.77        149.59        53.22 o
  -3  15  17       2230.72       1885.36       127.66 o
  -1  15  17          4.31          1.70        19.68 o
   1  15  17          4.52        -24.17        24.17 o
   3  15  17       2231.76       2252.79       115.64 o
   5  15  17        134.76        122.69        42.42 o
   7  15  17          3.06        -32.69        36.59 o
  -5  17  17        194.06        128.26        55.26 o
  -3  17  17       6179.36       6032.31       182.79 o
  -1  17  17        168.67        160.36        40.75 o
   1  17  17        167.33        169.70        64.07 o
   3  17  17       6187.99       5937.04       211.36 o
   5  17  17        194.37        186.45        36.83 o
   7  17  17        425.79        386.71        73.59 o
  -5  19  17       2518.87       2801.97       171.89 o
  -3  19  17       2086.23       2121.38        96.13 o
  -1  19  17        202.13        273.58        45.30 o
   1  19  17        201.61        238.50        47.93 o
   3  19  17       2087.16       2064.54       119.14 o
   5  19  17       2517.90       2511.35        94.21 o
   7  19  17        504.84        373.21        72.24 o
  -3  21  17       1491.16       1435.99       134.73 o
  -1  21  17        221.46        157.98        41.05 o
   1  21  17        221.00        177.35        47.54 o
   3  21  17       1489.93       1501.14       115.27 o
   5  21  17        817.30        702.75        88.44 o
   7  21  17        226.56        218.57        68.25 o
  -3  23  17        890.72        871.54       111.59 o
  -1  23  17        903.50        862.74        78.62 o
   1  23  17        904.74       1005.83        91.70 o
   3  23  17        890.43        789.65        89.00 o
   5  23  17        358.78        424.01        77.50 o
  -3  25  17         51.73        102.36        56.34 o
  -1  25  17        966.79       1022.16        88.35 o
   1  25  17        963.58       1021.52       134.55 o
   3  25  17         51.92         55.69        46.75 o
   5  25  17       1340.29       1375.98       127.97 o
  -3  27  17         99.45        206.17        68.32 o
  -1  27  17        713.72       1024.73       132.57 o
   1  27  17        714.95        765.80       112.85 o
   3  27  17         98.76         42.04        49.12 o
   5  27  17         84.28         77.85       127.78 o
  -1  29  17        828.56        896.35       128.62 o
   1  29  17        827.68        690.22        88.74 o
   3  29  17         75.09         45.66        78.93 o
  -1  31  17        824.87        790.75       126.82 o
   1  31  17        823.79        974.95       103.88 o
  -6   0  18       2393.50       2369.26       172.25 o
  -2   0  18       2622.70       2513.93       144.56 o
   2   0  18       2621.90       2623.42        99.58 o
   6   0  18       2398.06       2209.03        99.74 o
  -8   2  18       2421.14       2760.46       147.25 o
  -6   2  18       1076.90       1045.38        88.83 o
  -4   2  18        545.36        525.64        88.10 o
  -2   2  18       1940.25       2001.53       167.21 o
   0   2  18        421.86        490.89        45.56 o
   2   2  18       1937.90       2097.44       101.28 o
   4   2  18        544.68        516.99        36.19 o
   6   2  18       1075.02       1068.05        57.39 o
   8   2  18       2424.20       2657.04       103.61 o
  -8   4  18       3603.75       3486.07       165.95 o
  -6   4  18       3984.52       3853.56       160.08 o
  -4   4  18        280.76        349.48        49.92 o
  -2   4  18       3186.65       3040.94       133.17 o
   0   4  18        213.39        250.58        33.57 o
   2   4  18       3183.98       3342.85        96.81 o
   4   4  18        279.96        252.80        26.67 o
   6   4  18       3988.08       3799.28       161.47 o
   8   4  18       3602.55       3435.87       184.95 o
  -8   6  18        992.71        976.98       144.08 o
  -6   6  18       4113.07       3864.64       158.91 o
  -4   6  18       1682.54       1550.36        92.40 o
  -2   6  18        433.41        464.63        49.21 o
   0   6  18        940.87        862.33        61.67 o
   2   6  18        432.94        463.66        37.90 o
   4   6  18       1681.41       1705.95        58.79 o
   6   6  18       4116.56       4028.92       127.01 o
   8   6  18        991.72       1181.86        75.29 o
  -8   8  18        483.58        533.28       101.29 o
  -6   8  18       1955.35       1782.97       108.89 o
  -4   8  18        731.46        595.13        64.61 o
  -2   8  18       1591.31       1531.95        82.11 o
   0   8  18       6076.01       5870.59       179.97 o
   2   8  18       1590.71       1613.71        64.20 o
   4   8  18        729.93        695.61        54.41 o
   6   8  18       1956.05       1798.23        83.10 o
   8   8  18        483.06        524.94        54.45 o
  -6  10  18        876.16        820.95       113.75 o
  -4  10  18       9656.46      10039.37       853.26 o
  -2  10  18       1845.83       1791.65        88.56 o
   0  10  18       2343.25       2088.37        74.52 o
   2  10  18       1840.74       1805.40        77.78 o
   4  10  18       9661.65       9804.58       321.42 o
   6  10  18        876.57        772.61        70.47 o
   8  10  18        556.31        772.16        61.87 o
  -6  12  18        124.22         45.88        38.31 o
  -4  12  18        287.83        420.12        56.16 o
  -2  12  18        833.45        724.24        64.25 o
   0  12  18        579.94        522.39        42.45 o
   2  12  18        833.89        791.06        51.27 o
   4  12  18        289.10        345.59        40.88 o
   6  12  18        125.09         83.48        30.49 o
   8  12  18        150.42        170.53        56.85 o
  -6  14  18       1505.20       1486.45       139.64 o
  -4  14  18        692.30        665.90        68.75 o
  -2  14  18       3831.32       3876.03       113.56 o
   0  14  18       2306.62       2588.38        88.92 o
   2  14  18       3832.74       3920.38       153.92 o
   4  14  18        694.80        743.94        82.00 o
   6  14  18       1506.35       1131.47        67.33 o
   8  14  18       1630.03       1754.11       133.69 o
  -6  16  18        699.46        672.92        96.61 o
  -4  16  18        248.04        331.79        68.08 o
  -2  16  18       2827.46       2992.71       116.44 o
   0  16  18       7392.15       7682.19       234.53 o
   2  16  18       2834.18       2696.08       181.06 o
   4  16  18        249.15        283.67        43.33 o
   6  16  18        697.94        674.47        59.33 o
   8  16  18        918.82        757.40        96.24 o
  -4  18  18       5146.44       4761.05       236.37 o
  -2  18  18        681.40        661.08       131.97 o
   0  18  18       1128.11        938.56        77.28 o
   2  18  18        683.39        710.14        76.66 o
   4  18  18       5145.00       5173.76       216.70 o
   6  18  18        346.73        405.74        70.47 o
  -4  20  18       7579.50       7175.25       320.52 o
  -2  20  18        202.62        134.36        54.06 o
   0  20  18        333.86        366.52        66.94 o
   2  20  18        201.98        163.96        50.47 o
   4  20  18       7577.79       7068.19       189.21 o
   6  20  18        585.74        523.24        80.32 o
  -4  22  18       2143.04       1919.16       143.48 o
  -2  22  18        139.78        220.08        45.28 o
   0  22  18          1.93         -9.15        32.04 o
   2  22  18        140.39        177.26        50.32 o
   4  22  18       2143.81       2044.24        91.72 o
   6  22  18        736.12        687.41        94.04 o
  -4  24  18       1796.08       1751.83       144.08 o
  -2  24  18       1190.50       1199.49       133.29 o
   0  24  18        685.97        754.16       168.71 o
   2  24  18       1189.00       1159.74       104.86 o
   4  24  18       1792.61       1797.54       146.59 o
   6  24  18       2234.43       2375.88       168.53 o
  -2  26  18        243.04        160.50        68.56 o
   0  26  18        343.40        402.16        65.75 o
   2  26  18        243.34        211.38       155.59 o
   4  26  18        207.50        209.95        63.90 o
  -2  28  18        153.05        102.13        65.09 o
   0  28  18        124.52        119.03        50.01 o
   2  28  18        152.58        160.28        57.59 o
   4  28  18         48.86         82.70        60.91 o
   0  30  18        596.51        622.94       118.79 o
   2  30  18       1270.82       1614.82       358.34 o
  -9   1  19          7.85        -46.05        46.05 o
  -7   1  19      11402.15      12180.07       363.18 o
  -5   1  19       1821.75       1960.21       104.45 o
  -3   1  19       1480.89       1509.27        82.96 o
  -1   1  19         10.08         47.05        36.92 o
   1   1  19         10.08         46.11        21.46 o
   3   1  19       1479.91       1456.69        53.10 o
   5   1  19       1823.76       1910.06        65.51 o
   7   1  19      11400.27      11382.17       223.21 o
   9   1  19          7.92         41.23        44.21 o
  -9   3  19         85.55         99.06        56.06 o
  -7   3  19       2300.73       2560.54       134.47 o
  -5   3  19       1026.11       1205.18       100.93 o
  -3   3  19       7038.16       6477.72       204.07 o
  -1   3  19        427.25        470.56        47.28 o
   1   3  19        427.30        337.56        46.99 o
   3   3  19       7042.14       6947.67       194.20 o
   5   3  19       1025.51       1094.27        82.30 o
   7   3  19       2297.73       2460.38        75.15 o
   9   3  19         85.00         28.29        45.04 o
  -9   5  19       1455.70       1770.29       209.64 o
  -7   5  19          0.82        -25.86        36.81 o
  -5   5  19       6653.69       6686.11       222.59 o
  -3   5  19       6200.15       6219.16       288.94 o
  -1   5  19       8680.21       8126.20       249.68 o
   1   5  19       8677.25       8302.80       372.25 o
   3   5  19       6210.19       6366.77       136.54 o
   5   5  19       6647.48       6932.98       147.94 o
   7   5  19          0.84         27.97        30.25 o
   9   5  19       1454.38       1660.15        94.39 o
  -7   7  19        892.43        835.06       130.41 o
  -5   7  19       4396.18       4605.58       172.32 o
  -3   7  19       3102.24       2929.45       189.21 o
  -1   7  19       8589.25       8525.07       244.30 o
   1   7  19       8583.21       8620.23       240.26 o
   3   7  19       3102.50       2916.01        86.52 o
   5   7  19       4400.65       4749.67       111.25 o
   7   7  19        892.50        944.64        68.44 o
  -7   9  19        241.53        207.45        54.83 o
  -5   9  19        733.94        768.14        75.74 o
  -3   9  19       4733.10       5129.13       354.86 o
  -1   9  19      21401.71      19977.79       583.62 o
   1   9  19      21418.00      20688.09       490.65 o
   3   9  19       4732.04       4896.18       170.41 o
   5   9  19        734.39        721.55        57.19 o
   7   9  19        241.29        202.77        39.54 o
  -7  11  19       1707.03       1831.30       169.01 o
  -5  11  19        348.72        310.03        54.07 o
  -3  11  19       8419.21       7780.91       238.92 o
  -1  11  19      15572.47      15302.07       400.48 o
   1  11  19      15557.56      15307.58       323.95 o
   3  11  19       8422.61       8072.83       191.50 o
   5  11  19        349.18        387.61        92.04 o
   7  11  19       1708.42       1655.69        86.23 o
  -7  13  19        220.35        213.84        71.32 o
  -5  13  19        395.79        339.75        67.54 o
  -3  13  19       3508.94       3429.20       139.89 o
  -1  13  19       1285.15       1189.96        66.72 o
   1  13  19       1283.80       1126.81        61.82 o
   3  13  19       3509.98       3722.18       153.71 o
   5  13  19        397.01        325.41        42.49 o
   7  13  19        220.00        174.31        37.33 o
  -5  15  19        138.56        243.57        64.13 o
  -3  15  19        363.07        425.97        58.07 o
  -1  15  19      11740.16      11712.65       262.89 o
   1  15  19      11736.76      11710.02       263.36 o
   3  15  19        362.21        510.20        80.01 o
   5  15  19        139.43        188.68        35.63 o
   7  15  19          2.14         -2.21        40.76 o
  -5  17  19        127.73        170.57        57.89 o
  -3  17  19       8218.58       8049.62       376.02 o
  -1  17  19       2419.52       2294.67       107.34 o
   1  17  19       2418.87       2366.51       136.41 o
   3  17  19       8212.90       8457.41       275.53 o
   5  17  19        127.96         99.34        33.36 o
   7  17  19         10.27         18.52        91.52 o
  -5  19  19        241.23        251.12        69.64 o
  -3  19  19       3570.89       3596.86       135.65 o
  -1  19  19        244.13        262.45        48.34 o
   1  19  19        244.58        153.33        72.40 o
   3  19  19       3571.87       3413.17       165.41 o
   5  19  19        241.43        335.31        43.09 o
   7  19  19        823.56       1045.94       112.51 o
  -3  21  19       1214.59       1253.91       134.13 o
  -1  21  19       2384.18       2512.67       118.81 o
   1  21  19       2385.28       2193.28       130.77 o
   3  21  19       1213.31       1020.45        99.66 o
   5  21  19         31.09         87.98        31.48 o
  -3  23  19        100.08        230.02        71.32 o
  -1  23  19        184.11        177.65        48.07 o
   1  23  19        183.61        154.97        50.32 o
   3  23  19         99.58         51.01        92.96 o
   5  23  19        863.83        707.76        95.70 o
  -3  25  19        531.43        327.47        81.27 o
  -1  25  19        461.74        411.86        87.14 o
   1  25  19        462.60        393.28        67.56 o
   3  25  19        533.30        420.16        73.82 o
   5  25  19        334.78        418.86        85.10 o
  -3  27  19         88.95        108.36        59.69 o
  -1  27  19         90.60         51.54        61.37 o
   1  27  19         91.28        179.22        93.91 o
   3  27  19         89.30        145.11        56.97 o
  -1  29  19        493.94        571.76       108.00 o
   1  29  19        493.82        328.26        72.02 o
   3  29  19        138.31        168.56        69.88 o
  -1  31  19         62.82         40.87        65.09 o
   1  31  19         62.67          1.08        71.32 o
  -8   0  20         46.28         -4.44        60.41 o
  -4   0  20       3553.34       3605.91       201.25 o
   0   0  20      13954.73      15428.70       556.65 o
   4   0  20       3558.43       3561.27       133.23 o
   8   0  20         46.25         91.51        36.52 o
  -8   2  20        857.37       1071.96       106.05 o
  -6   2  20       1553.42       1401.86       108.46 o
  -4   2  20       1337.09       1382.69        95.15 o
  -2   2  20       3249.87       3446.70       211.98 o
   0   2  20         98.45        120.38        28.00 o
   2   2  20       3253.01       3099.83        94.95 o
   4   2  20       1336.76       1276.34        55.30 o
   6   2  20       1556.48       1419.55        61.22 o
   8   2  20        856.49        989.18        68.46 o
  -8   4  20        639.81        808.13       135.81 o
  -6   4  20       3412.53       3773.35       160.76 o
  -4   4  20       3809.09       4038.04       155.08 o
  -2   4  20        445.64        300.69        44.09 o
   0   4  20        276.54        306.56        46.63 o
   2   4  20        444.60        290.11        32.85 o
   4   4  20       3803.64       3672.33        95.69 o
   6   4  20       3409.31       3592.48        95.87 o
   8   4  20        641.58        650.12        59.50 o
  -8   6  20        401.32        340.49        68.94 o
  -6   6  20       1649.56       1814.23       121.49 o
  -4   6  20      16103.21      15427.54       416.72 o
  -2   6  20       4592.69       4497.04       160.14 o
   0   6  20      11030.09      10173.33       371.28 o
   2   6  20       4591.47       4481.17       124.56 o
   4   6  20      16093.99      15297.03       281.80 o
   6   6  20       1650.58       1682.69        58.69 o
   8   6  20        401.11        426.76        51.08 o
  -8   8  20         78.50         -6.69        46.66 o
  -6   8  20        805.57        747.49       111.47 o
  -4   8  20       3437.19       3291.80       141.07 o
  -2   8  20       2370.73       2379.44       106.14 o
   0   8  20       7860.81       7775.57       316.62 o
   2   8  20       2375.08       2176.85        79.75 o
   4   8  20       3440.63       3413.75       132.84 o
   6   8  20        804.30        790.05        77.10 o
   8   8  20         78.13        111.12        36.94 o
  -6  10  20        518.31        447.01        65.20 o
  -4  10  20      12594.38      12267.13       347.02 o
  -2  10  20       6188.96       6034.98       196.19 o
   0  10  20        128.81        195.35        29.86 o
   2  10  20       6192.12       6289.47       160.07 o
   4  10  20      12589.96      12802.36       241.68 o
   6  10  20        518.16        502.11        52.88 o
   8  10  20        862.31        997.81        72.35 o
  -6  12  20         70.41          4.29        62.27 o
  -4  12  20       2065.50       1957.78       161.88 o
  -2  12  20       1682.13       1454.65       188.73 o
   0  12  20       3753.34       3550.02       109.62 o
   2  12  20       1681.71       1674.87       137.65 o
   4  12  20       2063.45       2193.61        96.18 o
   6  12  20         70.66         16.60        29.20 o
   8  12  20        758.70        911.50       199.28 o
  -6  14  20        863.45       1181.27       131.13 o
  -4  14  20        763.90        672.13        71.55 o
  -2  14  20       6738.56       6310.19       217.52 o
   0  14  20      19506.15      18843.43       433.88 o
   2  14  20       6731.68       6863.80       174.81 o
   4  14  20        764.31        610.19        53.80 o
   6  14  20        865.68        847.56        65.22 o
   8  14  20        167.57        163.35       102.66 o
  -6  16  20       1654.86       1903.10       150.55 o
  -4  16  20       3431.52       3700.60       206.65 o
  -2  16  20      10721.27      10864.24       250.94 o
   0  16  20        883.34        932.01        62.36 o
   2  16  20      10717.76      10544.57       395.74 o
   4  16  20       3432.14       3353.53       147.21 o
   6  16  20       1654.52       1625.06        83.71 o
  -4  18  20        825.24        786.20       103.80 o
  -2  18  20       2477.61       2358.18       108.98 o
   0  18  20        352.69        351.41        55.86 o
   2  18  20       2481.87       2503.35       135.51 o
   4  18  20        823.95        650.83        83.39 o
   6  18  20        572.63        479.72        49.56 o
  -4  20  20        619.03        659.86       100.21 o
  -2  20  20       6648.09       6313.69       313.03 o
   0  20  20       8425.33       8979.57       277.67 o
   2  20  20       6646.18       6461.45       231.68 o
   4  20  20        619.90        593.77        57.16 o
   6  20  20        569.16        648.33        91.67 o
  -4  22  20       2326.95       2454.96       170.69 o
  -2  22  20       1386.25       1552.50       103.40 o
   0  22  20          0.57        -24.54        34.76 o
   2  22  20       1385.55       1596.98       122.85 o
   4  22  20       2325.40       2095.95        96.93 o
   6  22  20        545.18        716.93       100.69 o
  -2  24  20        225.99        280.72        79.47 o
   0  24  20        885.91        969.78        91.28 o
   2  24  20        226.13        259.63        62.07 o
   4  24  20        138.73        161.13        38.45 o
  -2  26  20        929.46       1098.92       138.68 o
   0  26  20         80.17        123.93        47.46 o
   2  26  20        930.40       1011.30       106.92 o
   4  26  20       3357.46       3592.52       186.48 o
  -2  28  20         83.71        -42.55        55.26 o
   0  28  20        764.08        691.13        84.92 o
   2  28  20         83.54         62.73        84.51 o
   0  30  20        428.91        334.18        94.57 o
  -7   1  21       1278.99       1293.04       110.43 o
  -5   1  21      10991.72      10821.51       321.54 o
  -3   1  21       8905.82       9009.97       427.32 o
  -1   1  21      10335.22      10309.81       286.68 o
   1   1  21      10334.33      10541.31       286.73 o
   3   1  21       8914.88       8607.85       175.72 o
   5   1  21      10998.58      11078.99       264.59 o
   7   1  21       1278.44       1255.00        61.68 o
  -7   3  21        560.02        693.85        84.45 o
  -5   3  21       7777.73       7392.37       248.30 o
  -3   3  21       3489.49       3423.29       138.07 o
  -1   3  21       3933.77       3852.96       195.56 o
   1   3  21       3934.58       3941.02       154.33 o
   3   3  21       3481.99       3708.97       154.43 o
   5   3  21       7775.52       7813.47       166.78 o
   7   3  21        560.36        554.36        41.07 o
  -7   5  21        356.17        281.75       116.93 o
  -5   5  21         46.60          0.55        36.18 o
  -3   5  21      20289.32      20367.88       823.83 o
  -1   5  21       4354.38       4611.34       158.23 o
   1   5  21       4353.05       4624.18       126.89 o
   3   5  21      20281.72      19792.75       416.63 o
   5   5  21         47.25         63.85        24.31 o
   7   5  21        355.60        437.84        51.75 o
  -7   7  21        973.35       1127.49       104.09 o
  -5   7  21       1141.53       1087.93        93.04 o
  -3   7  21       6369.14       6512.35       213.50 o
  -1   7  21       2525.05       2284.21       156.12 o
   1   7  21       2524.60       2409.50        84.74 o
   3   7  21       6371.76       6268.20       157.11 o
   5   7  21       1140.80       1207.36        55.26 o
   7   7  21        972.26       1096.15        75.73 o
  -7   9  21        221.79        215.14        57.62 o
  -5   9  21        248.90        242.87        52.74 o
  -3   9  21      19857.90      19439.45       522.01 o
  -1   9  21       2607.93       2503.90       111.33 o
   1   9  21       2606.69       2376.15        85.32 o
   3   9  21      19864.49      19124.66       397.17 o
   5   9  21        248.21        235.10        50.72 o
   7   9  21        221.82        207.16        41.23 o
  -7  11  21         48.82         82.89        57.60 o
  -5  11  21          8.82          3.07        31.46 o
  -3  11  21       4953.87       4848.01       250.64 o
  -1  11  21      26758.00      25939.11       641.27 o
   1  11  21      26766.96      26177.52       703.59 o
   3  11  21       4957.10       4829.20       134.52 o
   5  11  21          8.70          3.79        27.18 o
   7  11  21         49.27         85.44        34.91 o
  -7  13  21        999.02       1276.57       143.60 o
  -5  13  21        445.38        496.73        67.33 o
  -3  13  21        112.55        152.86        43.85 o
  -1  13  21       3413.00       3349.44       109.28 o
   1  13  21       3410.19       3448.57       111.86 o
   3  13  21        113.27         96.34        29.98 o
   5  13  21        446.54        529.89        52.75 o
   7  13  21       1001.39       1061.60       107.88 o
  -5  15  21       1068.59       1077.11       122.86 o
  -3  15  21       2898.47       3064.11       136.83 o
  -1  15  21       5412.08       5134.88       145.22 o
   1  15  21       5407.41       5430.73       151.65 o
   3  15  21       2898.98       3221.88       204.79 o
   5  15  21       1068.81       1156.97        76.19 o
   7  15  21        219.41        276.54        63.13 o
  -5  17  21       2180.90       2401.62       168.89 o
  -3  17  21       4084.03       3950.83       159.48 o
  -1  17  21       1172.18       1291.25        92.95 o
   1  17  21       1175.87       1458.44       181.60 o
   3  17  21       4090.68       3807.05       168.14 o
   5  17  21       2180.26       2368.75       101.74 o
   7  17  21        440.43        561.84        86.43 o
  -5  19  21         53.18         80.07        56.82 o
  -3  19  21         57.79        119.39        39.53 o
  -1  19  21       3170.80       3204.08       137.81 o
   1  19  21       3171.31       3139.19       179.98 o
   3  19  21         58.59         30.03        43.33 o
   5  19  21         53.51         -2.06        28.81 o
  -3  21  21        322.09        377.58        84.39 o
  -1  21  21       4507.50       4247.06       166.58 o
   1  21  21       4504.01       4597.22       314.53 o
   3  21  21        322.39        234.69        61.56 o
   5  21  21        372.54        395.56        69.70 o
  -3  23  21        377.85        740.29       111.59 o
  -1  23  21        114.73        111.93        41.89 o
   1  23  21        114.48        146.89        50.19 o
   3  23  21        377.73        391.09       136.05 o
   5  23  21         72.61         93.51        60.05 o
  -3  25  21        421.32        314.29        86.06 o
  -1  25  21        733.92        696.49        78.74 o
   1  25  21        735.18        730.67        87.93 o
   3  25  21        420.42        315.06        71.50 o
  -3  27  21       1660.25       2048.50       190.95 o
  -1  27  21       1103.65        937.83       137.25 o
   1  27  21       1103.72       1017.93       103.45 o
   3  27  21       1660.14       2021.00       154.91 o
  -1  29  21        398.13        586.98       114.71 o
   1  29  21        398.55        540.43        83.74 o
  -6   0  22       3763.31       3753.58       235.54 o
  -2   0  22        385.91        233.50        59.45 o
   2   0  22        385.62        296.67        41.69 o
   6   0  22       3765.13       3466.61       138.95 o
  -8   2  22         55.93        106.31        53.59 o
  -6   2  22       3774.94       3871.27       168.90 o
  -4   2  22       1500.38       1656.73       110.26 o
  -2   2  22        286.80        253.59        44.89 o
   0   2  22         16.18         47.42        25.21 o
   2   2  22        286.50        256.61        33.01 o
   4   2  22       1500.95       1566.38        63.66 o
   6   2  22       3774.20       3682.02       101.36 o
   8   2  22         56.04         77.67        33.79 o
  -8   4  22        137.85        152.73        56.87 o
  -6   4  22       1269.57       1393.08       110.62 o
  -4   4  22      13669.72      13316.21       392.50 o
  -2   4  22        381.16        341.41        47.95 o
   0   4  22        562.14        502.49        53.82 o
   2   4  22        380.73        408.55        39.82 o
   4   4  22      13663.71      13343.85       254.67 o
   6   4  22       1270.19       1211.11        58.57 o
   8   4  22        138.44        164.35        41.44 o
  -8   6  22        602.70        611.41       122.26 o
  -6   6  22       1776.13       1688.45       121.11 o
  -4   6  22       2914.93       2975.92       198.20 o
  -2   6  22       9756.00       8907.71       265.02 o
   0   6  22        441.90        481.47        52.90 o
   2   6  22       9750.00       9817.02       226.96 o
   4   6  22       2913.63       2836.08        96.54 o
   6   6  22       1771.91       1676.12       105.05 o
   8   6  22        603.31        560.61        59.64 o
  -8   8  22        203.43        262.96        65.26 o
  -6   8  22        578.57        572.03        74.60 o
  -4   8  22       6657.46       6308.97       467.53 o
  -2   8  22       1235.23       1131.97        85.58 o
   0   8  22       1518.93       1375.63        96.61 o
   2   8  22       1236.02       1314.83        70.37 o
   4   8  22       6658.21       6278.60       141.82 o
   6   8  22        579.00        525.51        54.18 o
   8   8  22        203.51        218.16        45.68 o
  -6  10  22        308.86        451.69        68.29 o
  -4  10  22       1991.42       1960.66       108.87 o
  -2  10  22      21888.44      21015.16       538.24 o
   0  10  22       5359.10       5429.00       147.26 o
   2  10  22      21901.21      21659.99       471.56 o
   4  10  22       1991.14       1877.03        65.99 o
   6  10  22        309.89        353.83        48.57 o
   8  10  22        563.18        742.78       145.49 o
  -6  12  22        245.66        267.72        56.48 o
  -4  12  22         50.01         66.24        40.80 o
  -2  12  22        714.63        849.18        77.31 o
   0  12  22       3281.67       3190.78       130.83 o
   2  12  22        713.62        746.80        69.12 o
   4  12  22         50.01         54.30        20.19 o
   6  12  22        245.86        250.40        42.62 o
  -6  14  22        649.93        472.39        91.82 o
  -4  14  22       3828.60       3730.42       327.89 o
  -2  14  22      10637.68       9968.14       235.70 o
   0  14  22       1696.87       2027.38        85.20 o
   2  14  22      10634.56      10660.20       280.06 o
   4  14  22       3828.99       3815.13       127.87 o
   6  14  22        648.97        651.30        81.24 o
  -6  16  22        261.72        274.61        80.79 o
  -4  16  22        462.70        532.49        68.87 o
  -2  16  22       2066.78       2058.79       140.81 o
   0  16  22      52636.55      51510.89       987.85 o
   2  16  22       2065.88       2151.48       121.24 o
   4  16  22        461.52        450.79        73.21 o
   6  16  22        261.67        264.33        42.76 o
  -4  18  22       1209.10       1424.72       147.31 o
  -2  18  22       2235.34       2293.63       111.47 o
   0  18  22        332.35        399.40        60.37 o
   2  18  22       2234.50       2406.27       127.77 o
   4  18  22       1207.94       1205.12        93.60 o
   6  18  22        246.12        298.26        76.43 o
  -4  20  22       1175.46       1265.78       141.08 o
  -2  20  22       2432.75       2520.71       119.98 o
   0  20  22          4.80          3.02        32.73 o
   2  20  22       2434.41       2471.06       134.35 o
   4  20  22       1176.17       1041.80        74.56 o
   6  20  22        541.45        559.18        86.71 o
  -4  22  22        409.15        614.07       100.45 o
  -2  22  22       3365.92       3587.69       218.39 o
   0  22  22        828.01        835.09        96.19 o
   2  22  22       3361.17       3633.39       168.02 o
   4  22  22        409.15        529.15        57.31 o
  -2  24  22        445.05        572.96       106.20 o
   0  24  22        123.71         52.50        41.40 o
   2  24  22        444.79        379.34        71.92 o
   4  24  22        145.65         60.06        36.33 o
  -2  26  22        365.56        333.94        89.90 o
   0  26  22         17.35         64.51        52.98 o
   2  26  22        366.88        362.79       123.22 o
   4  26  22        516.60        457.16        86.17 o
  -2  28  22        122.39        141.92        73.72 o
   0  28  22        220.82        139.04        76.23 o
   2  28  22        122.43        134.51        57.37 o
  -7   1  23       1225.49       1351.81       118.33 o
  -5   1  23      15447.97      16330.62       452.13 o
  -3   1  23        616.14        538.15        64.19 o
  -1   1  23       1020.71       1146.33       102.60 o
   1   1  23       1018.16       1009.71        73.52 o
   3   1  23        616.91        524.61        39.59 o
   5   1  23      15449.79      15293.75       289.69 o
   7   1  23       1226.12       1193.53        62.40 o
  -7   3  23       3304.90       3092.70       159.48 o
  -5   3  23       1691.91       1805.67       121.46 o
  -3   3  23        196.68        163.78        42.77 o
  -1   3  23       1593.03       1411.22       131.61 o
   1   3  23       1592.12       1764.67        89.87 o
   3   3  23        196.99        157.41        27.59 o
   5   3  23       1688.99       1789.54        68.61 o
   7   3  23       3306.83       3628.08       101.20 o
  -7   5  23       3668.95       3802.04       380.15 o
  -5   5  23       1735.22       1617.82       115.19 o
  -3   5  23       9356.53       9133.35       277.41 o
  -1   5  23       1950.83       1942.82        97.38 o
   1   5  23       1951.00       1756.70       110.12 o
   3   5  23       9349.51       9391.72       192.05 o
   5   5  23       1738.29       1860.28        70.24 o
   7   5  23       3665.73       3711.91       129.99 o
  -7   7  23        419.38        264.68        61.22 o
  -5   7  23       1998.95       1987.01       192.26 o
  -3   7  23       7349.75       6770.58       223.69 o
  -1   7  23       2536.72       2592.00       116.67 o
   1   7  23       2533.80       2485.29        89.56 o
   3   7  23       7352.19       6872.47       169.12 o
   5   7  23       1996.10       1987.06        71.19 o
   7   7  23        418.74        495.66        65.49 o
  -7   9  23         70.03         34.83        47.46 o
  -5   9  23        998.09        980.43       121.84 o
  -3   9  23       2238.18       2425.30       119.69 o
  -1   9  23       6781.88       6454.53       211.21 o
   1   9  23       6769.46       6614.10       249.43 o
   3   9  23       2237.77       2373.32        89.30 o
   5   9  23       1000.73       1100.86        52.29 o
   7   9  23         70.03         50.64        43.30 o
  -7  11  23        273.84        301.65        64.89 o
  -5  11  23        136.01        191.50        49.44 o
  -3  11  23       1264.34       1339.26       163.92 o
  -1  11  23      11270.71      10561.55       306.00 o
   1  11  23      11279.60      11136.03       257.72 o
   3  11  23       1269.50       1259.25        67.62 o
   5  11  23        136.00        183.48        39.17 o
   7  11  23        273.42        333.28        61.52 o
  -7  13  23         64.89         28.05        61.73 o
  -5  13  23        246.20        363.31        99.73 o
  -3  13  23       1061.70       1026.98        89.06 o
  -1  13  23        178.49        203.54        36.07 o
   1  13  23        178.94        161.23        35.83 o
   3  13  23       1060.99       1024.86       134.51 o
   5  13  23        247.12        267.11        44.89 o
   7  13  23         64.59         40.38        33.92 o
  -5  15  23        545.79        709.20        80.97 o
  -3  15  23        241.31        248.57        51.91 o
  -1  15  23       3435.80       3594.62       119.98 o
   1  15  23       3440.03       3573.87       249.66 o
   3  15  23        241.25        224.61        52.97 o
   5  15  23        546.72        626.97        61.80 o
   7  15  23        789.72        988.57        75.26 o
  -5  17  23        503.47        432.11        92.66 o
  -3  17  23       1180.21       1390.15        76.93 o
  -1  17  23       2413.75       2591.04       164.96 o
   1  17  23       2415.30       2475.94       125.82 o
   3  17  23       1181.10       1744.92       252.08 o
   5  17  23        503.19        501.06        62.49 o
  -5  19  23          7.38         83.31        61.01 o
  -3  19  23        250.06        300.26        75.99 o
  -1  19  23       2138.17       2433.32       121.91 o
   1  19  23       2137.50       2462.22       129.63 o
   3  19  23        251.44        365.01        66.55 o
   5  19  23          7.28         38.58        33.08 o
  -3  21  23       5201.52       5778.23       294.63 o
  -1  21  23        859.38        873.63        83.66 o
   1  21  23        857.70        742.56        84.21 o
   3  21  23       5201.64       5683.45       226.15 o
   5  21  23        118.28        119.81        37.62 o
  -3  23  23        427.19        734.65       117.11 o
  -1  23  23        100.27        119.34        47.80 o
   1  23  23         99.90        114.07        49.90 o
   3  23  23        426.39        483.57        79.83 o
   5  23  23        451.83        810.55       108.26 o
  -3  25  23        706.10        715.24       116.39 o
  -1  25  23        456.29        569.12       108.00 o
   1  25  23        457.45        493.39        76.69 o
   3  25  23        704.05        644.99        93.08 o
  -1  27  23         49.30        102.01        69.28 o
   1  27  23         49.75        120.82        73.30 o
  -8   0  24       3889.57       4078.30       269.22 o
  -4   0  24        379.19        427.68        86.90 o
   0   0  24       1495.82       1592.65       121.66 o
   4   0  24        375.76        398.94        74.14 o
   8   0  24       3891.08       4086.69       260.35 o
  -8   2  24        559.33        567.89       112.13 o
  -6   2  24       1227.14       1433.42       116.79 o
  -4   2  24        838.68        686.12        74.16 o
  -2   2  24       1462.05       1369.73        95.79 o
   0   2  24        136.11        138.58        36.28 o
   2   2  24       1459.02       1495.87        67.10 o
   4   2  24        838.25        818.56        51.03 o
   6   2  24       1230.06       1181.53        62.87 o
   8   2  24        559.65        543.42        57.69 o
  -8   4  24       1242.81       1173.00       117.13 o
  -6   4  24       3164.61       2923.14       147.56 o
  -4   4  24        429.90        391.68        65.15 o
  -2   4  24       5211.32       5217.60       183.43 o
   0   4  24       2969.96       2989.90       179.20 o
   2   4  24       5209.50       5320.21       146.49 o
   4   4  24        428.92        397.77        38.31 o
   6   4  24       3165.25       3151.41        93.90 o
   8   4  24       1244.56       1025.39       116.13 o
  -8   6  24        345.89        361.54        75.24 o
  -6   6  24       3088.65       2928.30       166.49 o
  -4   6  24        647.49        792.24        82.86 o
  -2   6  24       3085.16       3399.72       161.64 o
   0   6  24          6.54         46.51        27.58 o
   2   6  24       3089.15       3190.49       105.75 o
   4   6  24        647.73        718.21        48.43 o
   6   6  24       3085.82       3154.70        92.04 o
   8   6  24        345.45        286.83        48.96 o
  -6   8  24        639.29        622.39        93.38 o
  -4   8  24       1097.05       1123.45        96.66 o
  -2   8  24       2519.43       2606.64       153.61 o
   0   8  24        922.77        845.39        72.48 o
   2   8  24       2519.85       2359.88        89.96 o
   4   8  24       1098.97       1076.85        57.11 o
   6   8  24        639.16        655.54       107.50 o
  -6  10  24        355.60        531.53        76.69 o
  -4  10  24       1696.89       1458.62       124.84 o
  -2  10  24         92.62        123.50        42.29 o
   0  10  24       1064.30        883.98        61.36 o
   2  10  24         92.74         45.73        35.81 o
   4  10  24       1698.46       1741.00        67.93 o
   6  10  24        356.12        375.29        50.69 o
  -6  12  24         25.41         88.90        49.29 o
  -4  12  24        226.62        259.55        54.83 o
  -2  12  24        606.94        729.12        76.03 o
   0  12  24        146.98        110.13        32.99 o
   2  12  24        607.57        619.92        53.70 o
   4  12  24        225.31        164.03        29.45 o
   6  12  24         25.50         14.50        31.04 o
  -6  14  24         26.40         -4.25        43.42 o
  -4  14  24        336.52        395.42        63.14 o
  -2  14  24       1555.16       1497.67        78.32 o
   0  14  24       7964.17       7908.05       211.97 o
   2  14  24       1555.07       1768.67        96.92 o
   4  14  24        336.62        425.14        95.07 o
   6  14  24         26.92         19.94        47.11 o
  -6  16  24         45.57        123.58        68.20 o
  -4  16  24        939.38        993.43        93.23 o
  -2  16  24       7478.41       7315.67       238.21 o
   0  16  24        123.02         92.09        32.35 o
   2  16  24       7480.06       6729.37       236.85 o
   4  16  24        943.12        993.28        77.23 o
   6  16  24         45.61        111.02        38.73 o
  -4  18  24        399.02        566.48        99.01 o
  -2  18  24       3409.70       3295.61       141.43 o
   0  18  24         26.35         16.42        36.40 o
   2  18  24       3413.43       3580.31       163.67 o
   4  18  24        399.10        513.01        57.36 o
   6  18  24        133.59        125.90        40.91 o
  -4  20  24       2453.67       2666.04       191.42 o
  -2  20  24       2642.44       2663.86       126.42 o
   0  20  24        140.05         40.24        55.08 o
   2  20  24       2642.05       2660.58       143.02 o
   4  20  24       2453.24       2534.57       250.44 o
  -4  22  24       1343.21       1574.19       165.29 o
  -2  22  24        195.21        166.37        70.48 o
   0  22  24         37.56         94.79        44.48 o
   2  22  24        194.82        219.68        83.49 o
   4  22  24       1342.83       1327.42        89.16 o
  -2  24  24         43.80         59.57        67.24 o
   0  24  24       1297.93       1553.81       120.35 o
   2  24  24         43.79        116.49        55.43 o
   4  24  24       1040.35       1256.93        86.90 o
  -2  26  24        638.16        819.76       129.69 o
   0  26  24        720.65        854.75       113.93 o
   2  26  24        637.60        894.16       183.27 o
   0  28  24        646.83        800.10       139.76 o
  -7   1  25       4003.26       3855.09       183.89 o
  -5   1  25        278.66        248.07        54.15 o
  -3   1  25       1345.11       1297.39        97.45 o
  -1   1  25        117.83        105.10        36.37 o
   1   1  25        118.44        104.73        33.46 o
   3   1  25       1342.00       1371.56        63.68 o
   5   1  25        280.03        290.41        35.92 o
   7   1  25       4003.56       3752.90       106.95 o
  -7   3  25        662.88        564.05        84.11 o
  -5   3  25       2586.85       2703.06       140.95 o
  -3   3  25       3937.73       3708.47       412.94 o
  -1   3  25        597.69        638.60        68.38 o
   1   3  25        598.02        533.65        58.77 o
   3   3  25       3935.48       3754.37       146.96 o
   5   3  25       2586.36       2630.05        86.14 o
   7   3  25        662.97        657.42        62.66 o
  -7   5  25        327.53        338.52        71.75 o
  -5   5  25        404.75        331.25        66.65 o
  -3   5  25        128.48        121.45        40.53 o
  -1   5  25       1569.94       1290.04        91.71 o
   1   5  25       1570.04       1272.58        69.20 o
   3   5  25        129.35        127.56        28.07 o
   5   5  25        405.57        413.16        44.91 o
   7   5  25        327.22        302.21        73.35 o
  -7   7  25        185.93        233.85        62.38 o
  -5   7  25       5122.51       4620.53       189.62 o
  -3   7  25        462.12        402.59        59.15 o
  -1   7  25        416.90        317.39        51.87 o
   1   7  25        419.29        295.09        38.65 o
   3   7  25        462.15        428.80        38.62 o
   5   7  25       5116.76       4787.67       123.10 o
   7   7  25        185.97        204.96        49.78 o
  -7   9  25       1308.56       1552.52       131.70 o
  -5   9  25        794.87        823.32        88.67 o
  -3   9  25       2025.86       1808.82       119.11 o
  -1   9  25       5210.03       5201.79       187.14 o
   1   9  25       5213.49       5191.67       148.64 o
   3   9  25       2020.45       2054.82        87.86 o
   5   9  25        795.11        765.04        48.36 o
   7   9  25       1306.98       1478.57        92.51 o
  -7  11  25        828.63        961.90       103.20 o
  -5  11  25        302.73        396.10        67.43 o
  -3  11  25        465.22        375.30        59.29 o
  -1  11  25       1817.26       1805.71       102.43 o
   1  11  25       1814.38       1768.07        83.74 o
   3  11  25        466.63        462.16        46.80 o
   5  11  25        302.28        275.61        45.39 o
   7  11  25        829.86       1025.96        79.40 o
  -7  13  25        160.62         23.73        69.40 o
  -5  13  25       1181.20       1208.72       107.24 o
  -3  13  25         89.40        109.68        42.04 o
  -1  13  25        593.60        628.57        56.21 o
   1  13  25        592.63        583.61        57.38 o
   3  13  25         89.90         64.41        29.25 o
   5  13  25       1183.21       1250.01        83.47 o
   7  13  25        160.16        235.28        47.23 o
  -5  15  25        202.95        219.18        57.72 o
  -3  15  25        213.83        194.32        50.94 o
  -1  15  25         42.46         47.81        64.96 o
   1  15  25         42.01         43.02        29.59 o
   3  15  25        213.82        195.04        56.43 o
   5  15  25        201.48        254.01        62.12 o
  -5  17  25        535.06        594.17       104.52 o
  -3  17  25        470.09        406.53        54.06 o
  -1  17  25         84.75        111.11        34.58 o
   1  17  25         85.49        121.65        33.60 o
   3  17  25        470.82        504.40        73.03 o
   5  17  25        534.44        420.40        69.41 o
  -5  19  25        818.68        970.91       134.25 o
  -3  19  25       2466.59       2042.98       163.62 o
  -1  19  25        208.63        355.56        59.03 o
   1  19  25        208.63        489.44       152.71 o
   3  19  25       2466.33       2491.60       233.50 o
   5  19  25        818.54        789.49        70.46 o
  -3  21  25        186.09        130.77        67.12 o
  -1  21  25        448.21        418.91       109.02 o
   1  21  25        449.94        470.99        72.41 o
   3  21  25        186.03        195.04        59.45 o
   5  21  25       2447.34       2528.17       156.19 o
  -3  23  25        139.99         59.69        65.81 o
  -1  23  25        861.17        833.91        89.16 o
   1  23  25        860.25        781.21       114.89 o
   3  23  25        139.32        190.44        62.91 o
  -3  25  25         54.39         29.97        69.16 o
  -1  25  25        567.63        876.22       131.13 o
   1  25  25        569.15        918.83       203.59 o
   3  25  25         54.64          6.70        52.05 o
  -1  27  25        558.84        753.11       131.25 o
   1  27  25        556.73        733.71        97.38 o
  -6   0  26       2925.41       2698.29       210.00 o
  -2   0  26       4389.75       3804.76       218.51 o
   2   0  26       4388.88       3963.73       182.08 o
   6   0  26       2922.93       2831.82       179.26 o
  -6   2  26          3.12        -49.91        61.91 o
  -4   2  26        889.24        950.41       119.39 o
  -2   2  26        353.71        263.22        51.09 o
   0   2  26        112.69        114.01        35.85 o
   2   2  26        353.88        233.31        35.24 o
   4   2  26        888.80        840.90        53.70 o
   6   2  26          3.25        -11.59        24.52 o
  -6   4  26        250.96        303.88        63.89 o
  -4   4  26        823.65        883.46        87.15 o
  -2   4  26        119.70        116.96        40.71 o
   0   4  26        179.38        180.45        39.45 o
   2   4  26        119.64        123.93        31.26 o
   4   4  26        826.93        825.36        53.69 o
   6   4  26        250.91        276.14        37.87 o
  -6   6  26        652.93        746.90        97.21 o
  -4   6  26       5312.69       5035.78       197.44 o
  -2   6  26       5148.17       4823.06       180.23 o
   0   6  26         25.85         62.75        33.59 o
   2   6  26       5147.79       4729.97       196.63 o
   4   6  26       5311.57       5224.52       131.51 o
   6   6  26        653.62        768.76        64.07 o
  -6   8  26        329.89        407.92        72.00 o
  -4   8  26       2629.07       2488.89       147.01 o
  -2   8  26        305.43        321.17       117.35 o
   0   8  26       4399.96       4200.09       204.07 o
   2   8  26        305.82        237.63        47.34 o
   4   8  26       2635.44       2448.70        83.27 o
   6   8  26        330.36        369.76        69.16 o
  -6  10  26        185.58        202.42        57.54 o
  -4  10  26        138.46        208.86       104.10 o
  -2  10  26        645.74        541.26        66.63 o
   0  10  26        289.57        240.81        38.60 o
   2  10  26        644.79        561.07        52.56 o
   4  10  26        138.25         97.28        37.04 o
   6  10  26        186.10        208.34        45.89 o
  -6  12  26        875.51        936.81       129.69 o
  -4  12  26        644.79        524.97       128.44 o
  -2  12  26       1041.87       1081.09        92.64 o
   0  12  26        682.99        636.11        81.96 o
   2  12  26       1041.51       1074.50        71.14 o
   4  12  26        646.56        626.37        45.80 o
   6  12  26        875.97        789.59        69.84 o
  -6  14  26        587.21        799.92       136.59 o
  -4  14  26        804.93        762.33        86.35 o
  -2  14  26        714.78        746.13        61.72 o
   0  14  26        627.63        607.40        56.99 o
   2  14  26        714.65        783.85        73.19 o
   4  14  26        805.29        935.04        73.85 o
   6  14  26        588.03        613.87       101.27 o
  -6  16  26        194.49        268.02        89.42 o
  -4  16  26        403.97        318.30        63.70 o
  -2  16  26        436.92        416.90        67.95 o
   0  16  26          2.83         68.43        31.83 o
   2  16  26        436.08        426.89        48.82 o
   4  16  26        403.86        455.51        55.56 o
   6  16  26        194.41        195.33        46.34 o
  -4  18  26        421.89        624.02       111.12 o
  -2  18  26       3010.41       3578.01       127.55 o
   0  18  26        678.48        716.88        80.58 o
   2  18  26       3011.20       3602.09       167.52 o
   4  18  26        421.62        586.40        63.12 o
  -4  20  26       1346.20       1291.67       152.83 o
  -2  20  26       1095.65       1470.39       108.58 o
   0  20  26        549.99        586.79       116.27 o
   2  20  26       1096.40       1195.71       141.86 o
   4  20  26       1346.86       1330.67        90.69 o
  -4  22  26        520.03        563.97       109.68 o
  -2  22  26        754.04        815.92       127.18 o
   0  22  26         44.61        146.20        52.21 o
   2  22  26        755.31        784.54        93.34 o
   4  22  26        519.73        461.08        58.84 o
  -2  24  26        382.05        435.23       103.44 o
   0  24  26        213.08        162.25        58.80 o
   2  24  26        381.83        430.17        79.62 o
   0  26  26         26.30         28.89        64.85 o
  -7   1  27        229.24        222.17        65.38 o
  -5   1  27        212.69        232.69        56.18 o
  -3   1  27       1547.32       1342.25       140.60 o
  -1   1  27        137.14         81.96        37.11 o
   1   1  27        138.02        130.48        68.08 o
   3   1  27       1550.47       1236.73        64.16 o
   5   1  27        211.46        267.19        35.74 o
   7   1  27        228.95        200.02        45.92 o
  -7   3  27        332.24        302.25        99.55 o
  -5   3  27        155.48        157.52        51.61 o
  -3   3  27       2724.57       2655.76       131.35 o
  -1   3  27        914.52        746.12        73.35 o
   1   3  27        915.89        824.69        74.37 o
   3   3  27       2723.02       2679.06        87.03 o
   5   3  27        155.48        119.16        29.23 o
   7   3  27        333.46        347.04        51.11 o
  -7   5  27         54.17         75.25        96.49 o
  -5   5  27       2115.09       1834.22       130.44 o
  -3   5  27        154.54         83.88        52.38 o
  -1   5  27       2763.55       2623.49       206.65 o
   1   5  27       2762.02       2712.10       108.68 o
   3   5  27        155.09        124.67        27.89 o
   5   5  27       2113.49       1846.34        92.80 o
   7   5  27         54.15         67.73        37.31 o
  -7   7  27        883.73       1015.28       108.66 o
  -5   7  27        758.42        724.28        93.32 o
  -3   7  27        413.95        402.89        62.80 o
  -1   7  27        213.25        190.94        69.40 o
   1   7  27        212.61        161.43        34.74 o
   3   7  27        413.70        442.11        41.23 o
   5   7  27        758.70        725.13        51.46 o
   7   7  27        883.86       1052.74        82.03 o
  -7   9  27        112.75        203.76        65.41 o
  -5   9  27        650.42        723.04        86.85 o
  -3   9  27        398.30        407.73        64.87 o
  -1   9  27        206.53        255.04        51.01 o
   1   9  27        207.30        176.93        35.82 o
   3   9  27        397.77        373.60        39.36 o
   5   9  27        652.31        702.34        48.78 o
   7   9  27        112.76         73.70        40.70 o
  -5  11  27       1856.74       1855.21       133.62 o
  -3  11  27       1699.58       1429.95       109.58 o
  -1  11  27       1932.92       1927.19       111.15 o
   1  11  27       1935.58       1894.93        98.29 o
   3  11  27       1698.50       1503.54        81.35 o
   5  11  27       1857.47       1728.25       119.61 o
  -5  13  27          1.44         41.35        43.14 o
  -3  13  27        248.12        288.52        59.18 o
  -1  13  27         43.16         54.86        30.46 o
   1  13  27         42.88         58.91        33.35 o
   3  13  27        247.79        215.82        39.15 o
   5  13  27          1.47        -19.03        39.18 o
  -5  15  27        691.63        660.46        87.41 o
  -3  15  27        816.55        921.02        93.45 o
  -1  15  27         83.60         84.96        45.91 o
   1  15  27         82.97        107.12        33.72 o
   3  15  27        815.28        908.22        64.92 o
   5  15  27        691.72        697.76        67.40 o
  -5  17  27         85.55        129.09        75.28 o
  -3  17  27        297.00        334.37       128.98 o
  -1  17  27        751.40        804.81        66.64 o
   1  17  27        753.74        673.29        62.17 o
   3  17  27        296.68        189.73        74.38 o
   5  17  27         85.73        130.37        48.38 o
  -5  19  27        864.10        980.38       139.64 o
  -3  19  27        742.50       1046.78       140.72 o
  -1  19  27        862.23        873.75        88.05 o
   1  19  27        865.00        899.19       213.18 o
   3  19  27        740.77        674.79        89.48 o
   5  19  27        865.06       1034.99        84.34 o
  -3  21  27        187.31        331.55        91.22 o
  -1  21  27        653.92        894.08        91.38 o
   1  21  27        653.19        718.38        87.85 o
   3  21  27        187.34        313.61        72.03 o
  -3  23  27        167.75        243.33        86.66 o
  -1  23  27        638.83        556.89       113.75 o
   1  23  27        637.32        837.76        96.03 o
   3  23  27        167.63        135.00        89.36 o
  -1  25  27        728.04       1091.49       152.83 o
   1  25  27        726.42       1043.32       109.34 o
  -4   0  28        150.82        213.36        75.87 o
   0   0  28      19186.97      16275.43       622.22 o
   4   0  28        152.47        145.95        43.88 o
  -6   2  28        225.25        206.01        60.98 o
  -4   2  28        126.57        106.31        47.70 o
  -2   2  28       2223.94       1861.04       107.98 o
   0   2  28        189.03        224.46        49.44 o
   2   2  28       2222.70       2210.42        90.83 o
   4   2  28        126.72        150.42        30.51 o
   6   2  28        224.35        218.14        35.37 o
  -6   4  28        248.28        224.08        64.20 o
  -4   4  28        312.34        340.97        63.06 o
  -2   4  28       2155.16       2133.03       118.55 o
   0   4  28         39.85         34.96        33.27 o
   2   4  28       2152.96       1994.19        86.89 o
   4   4  28        311.32        349.30        39.69 o
   6   4  28        248.16        262.76        37.45 o
  -6   6  28        339.47        438.19        72.62 o
  -4   6  28        370.36        429.10        69.37 o
  -2   6  28       4946.01       4462.77       180.76 o
   0   6  28       1671.20       1233.71       128.26 o
   2   6  28       4946.04       4632.15       142.79 o
   4   6  28        369.40        329.72        41.39 o
   6   6  28        338.27        406.74        55.36 o
  -6   8  28        708.68        821.64       140.00 o
  -4   8  28        654.90        581.64        77.70 o
  -2   8  28       1222.94       1154.43        96.97 o
   0   8  28          1.35         39.05        35.65 o
   2   8  28       1220.91       1144.02        73.58 o
   4   8  28        655.61        660.67        52.98 o
   6   8  28        708.05        736.03        70.98 o
  -6  10  28        284.47        218.18        63.02 o
  -4  10  28         26.79        -14.98        46.99 o
  -2  10  28        486.86        629.72        75.75 o
   0  10  28        574.05        592.78        65.88 o
   2  10  28        487.91        487.06        51.64 o
   4  10  28         26.60         31.69        25.28 o
   6  10  28        283.60        316.05        53.81 o
  -6  12  28        310.54        416.69        98.53 o
  -4  12  28        103.75         58.35        46.01 o
  -2  12  28        863.15        823.15        84.61 o
   0  12  28       1797.46       1812.27        89.84 o
   2  12  28        862.95        819.58        65.09 o
   4  12  28        102.87        125.38        29.33 o
   6  12  28        311.14        384.08        55.42 o
  -4  14  28        123.18        105.76        52.09 o
  -2  14  28         43.72         75.55        33.32 o
   0  14  28         29.78         65.73        33.03 o
   2  14  28         44.17         68.00        32.20 o
   4  14  28        122.97        140.75        40.20 o
  -4  16  28        882.97       1040.66       144.32 o
  -2  16  28        825.88        892.98       104.08 o
   0  16  28         31.55          5.77        29.76 o
   2  16  28        825.44       1077.74        75.10 o
   4  16  28        884.55        999.08        79.67 o
  -4  18  28        679.48        839.06       131.13 o
  -2  18  28        733.35        698.11        66.49 o
   0  18  28       1157.68       1138.51        80.49 o
   2  18  28        733.12        804.03        92.87 o
   4  18  28        680.31       1015.13        81.69 o
  -4  20  28       2355.63       3369.65       227.74 o
  -2  20  28         22.76         64.01        60.05 o
   0  20  28        138.08        119.21        59.21 o
   2  20  28         22.93         72.74        49.35 o
   4  20  28       2357.35       2879.57       124.25 o
  -2  22  28        499.56        597.53       117.35 o
   0  22  28          3.44        -37.19        37.19 o
   2  22  28        499.60        588.32        86.62 o
   0  24  28        106.82         23.43        46.75 o
  -5   1  29        250.60        285.13        64.01 o
  -3   1  29        325.31        307.31        59.79 o
  -1   1  29       3238.90       2704.35       148.45 o
   1   1  29       3237.92       2633.93       151.57 o
   3   1  29        324.85        370.50        40.30 o
   5   1  29        251.16        248.72        36.96 o
  -5   3  29        351.56        184.23        55.80 o
  -3   3  29        583.53        615.91        76.95 o
  -1   3  29        912.09        952.80        87.23 o
   1   3  29        912.89        755.69        75.98 o
   3   3  29        582.85        510.37        46.06 o
   5   3  29        351.07        194.20        57.74 o
  -5   5  29        412.95        362.10        67.88 o
  -3   5  29        406.38        274.98        58.90 o
  -1   5  29       2111.31       1794.24       111.26 o
   1   5  29       2114.58       1885.86        89.06 o
   3   5  29        405.46        402.00        41.51 o
   5   5  29        413.99        414.81        43.61 o
  -5   7  29        627.76        699.84        88.60 o
  -3   7  29       1321.00       1124.00        98.49 o
  -1   7  29       1752.51       1577.68       111.28 o
   1   7  29       1755.44       1855.24        89.92 o
   3   7  29       1322.81       1363.06       134.03 o
   5   7  29        627.32        715.51        53.35 o
  -5   9  29        396.15        324.10        66.81 o
  -3   9  29       1253.43       1300.86       107.81 o
  -1   9  29       2334.71       2225.21       120.38 o
   1   9  29       2337.30       2266.37       106.52 o
   3   9  29       1251.88       1253.74        69.19 o
   5   9  29        396.05        453.13        43.14 o
  -5  11  29         18.75         66.53        59.33 o
  -3  11  29       1062.53       1021.06        98.05 o
  -1  11  29          8.24          8.31        29.21 o
   1  11  29          8.41         13.01        27.80 o
   3  11  29       1063.09       1054.34        74.15 o
   5  11  29         18.91         46.70        38.03 o
  -5  13  29       1230.41       1416.54       123.14 o
  -3  13  29        154.95        178.95        53.25 o
  -1  13  29        358.49        244.99        42.84 o
   1  13  29        358.14        362.44        47.24 o
   3  13  29        154.99        145.97        37.38 o
   5  13  29       1231.70       1166.49        87.14 o
  -5  15  29       3329.94       4156.36       192.12 o
  -3  15  29        109.49         95.96        49.55 o
  -1  15  29        672.07        647.56        62.28 o
   1  15  29        671.43        690.52        69.13 o
   3  15  29        109.58         89.67        33.81 o
   5  15  29       3329.25       3958.19       147.86 o
  -3  17  29          8.83        -37.51        37.51 o
  -1  17  29        549.32        630.04        62.73 o
   1  17  29        550.21        689.46        64.39 o
   3  17  29          8.84        -12.25        45.22 o
  -3  19  29        179.74        315.37        96.13 o
  -1  19  29        261.21        305.86        61.05 o
   1  19  29        260.60        248.28        62.29 o
   3  19  29        180.04        249.01        78.75 o
  -3  21  29       1483.91       1606.55       178.96 o
  -1  21  29        242.97        271.88        71.74 o
   1  21  29        243.93        254.95        65.57 o
   3  21  29       1482.93       1692.64       139.30 o
  -1  23  29         47.74         63.89        73.72 o
   1  23  29         47.74         55.64        54.51 o
  -6   0  30        138.96        101.77        74.08 o
  -2   0  30       1340.65       1257.99       145.16 o
   2   0  30       1338.27        924.80       130.05 o
   6   0  30        138.46        165.00        49.66 o
  -6   2  30        846.02       1034.93       201.55 o
  -4   2  30        456.18        389.44        66.67 o
  -2   2  30        354.74        353.74        61.23 o
   0   2  30        674.94        726.68        76.91 o
   2   2  30        354.77        364.32        46.99 o
   4   2  30        456.40        432.70        44.58 o
   6   2  30        845.30       1023.25       105.03 o
  -6   4  30          3.73         72.00        53.59 o
  -4   4  30        472.68        404.40        70.40 o
  -2   4  30       1979.97       1774.95       123.85 o
   0   4  30       2063.85       1951.01       110.55 o
   2   4  30       1979.21       1562.95        89.07 o
   4   4  30        473.98        372.98        42.60 o
   6   4  30          3.66         38.08        27.58 o
  -6   6  30        379.91        410.60        79.48 o
  -4   6  30         87.15         34.91        47.62 o
  -2   6  30        518.80        477.26        68.73 o
   0   6  30        191.26        176.21        48.01 o
   2   6  30        519.90        566.96        56.25 o
   4   6  30         87.22         57.11        27.12 o
   6   6  30        379.08        454.55        59.19 o
  -6   8  30        581.36        569.71       167.69 o
  -4   8  30       1233.60       1261.84       112.74 o
  -2   8  30        298.03        256.43        70.72 o
   0   8  30          6.92        -13.09        25.85 o
   2   8  30        298.44        353.83        47.12 o
   4   8  30       1235.66       1190.49        68.40 o
   6   8  30        581.97        597.31        65.70 o
  -4  10  30       2203.87       2196.54       150.19 o
  -2  10  30       1795.50       1741.87       154.45 o
   0  10  30         70.97         44.67        32.26 o
   2  10  30       1794.36       1753.40        88.88 o
   4  10  30       2201.98       2227.99        85.91 o
  -4  12  30        244.26        211.83        60.55 o
  -2  12  30        352.13        389.46        65.08 o
   0  12  30          0.38          5.77        27.80 o
   2  12  30        352.01        323.48        61.91 o
   4  12  30        244.04        280.09        38.78 o
  -4  14  30        102.90        132.13        55.77 o
  -2  14  30         42.71         80.36        50.02 o
   0  14  30         43.37         38.87        44.18 o
   2  14  30         42.68         80.16        36.64 o
   4  14  30        103.42        116.13        46.68 o
  -4  16  30       1469.64       1537.87       128.66 o
  -2  16  30       1322.45       1658.48       172.29 o
   0  16  30         66.82         26.88        32.39 o
   2  16  30       1322.58       1456.44       129.98 o
   4  16  30       1470.50       1564.76       187.29 o
  -4  18  30         71.19        130.17        54.96 o
  -2  18  30        760.13        728.09        70.48 o
   0  18  30         23.91         18.19        34.18 o
   2  18  30        758.75        626.94        86.65 o
   4  18  30         70.77         98.53        47.53 o
  -2  20  30         36.67         80.79        73.84 o
   0  20  30         25.08         34.69        47.11 o
   2  20  30         36.55        -16.30        83.61 o
   0  22  30       1302.37       1450.89       125.65 o
  -5   1  31         64.85         88.34        54.00 o
  -3   1  31        280.94        159.65        51.44 o
  -1   1  31       2513.95       2294.13       125.19 o
   1   1  31       2511.05       2251.69       119.72 o
   3   1  31        280.65        206.89        34.68 o
   5   1  31         64.23         96.53        31.55 o
  -5   3  31        191.51        191.90        61.97 o
  -3   3  31       1193.52       1282.28       127.18 o
  -1   3  31       1018.36        950.71        96.91 o
   1   3  31       1017.16        969.76       108.24 o
   3   3  31       1191.79       1305.07        72.37 o
   5   3  31        190.90        200.88        36.52 o
  -5   5  31        858.56        935.27       104.04 o
  -3   5  31        851.20        818.69       130.35 o
  -1   5  31        401.33        458.89        77.61 o
   1   5  31        401.56        485.70        58.23 o
   3   5  31        851.40        725.77        55.79 o
   5   5  31        858.28        872.16        61.34 o
  -5   7  31        169.25        100.85        56.33 o
  -3   7  31        471.96        456.29        92.12 o
  -1   7  31        746.56        567.48       120.88 o
   1   7  31        746.16        709.40        62.60 o
   3   7  31        472.28        499.51        48.32 o
   5   7  31        169.23        199.60        36.66 o
  -5   9  31        159.13        186.72        99.37 o
  -3   9  31       1093.01       1027.93       101.76 o
  -1   9  31        559.38        666.98        78.51 o
   1   9  31        559.62        616.49        82.02 o
   3   9  31       1092.60        887.51        77.77 o
   5   9  31        159.55        130.85        44.56 o
  -5  11  31        118.67        158.84        62.47 o
  -3  11  31        199.93        196.49        67.66 o
  -1  11  31        219.79        294.17        54.98 o
   1  11  31        220.13        165.24        41.55 o
   3  11  31        199.23        185.63        35.54 o
   5  11  31        118.72         83.38        40.99 o
  -3  13  31        121.77        139.33        55.99 o
  -1  13  31        100.18        121.92        36.91 o
   1  13  31        100.91         92.14        36.83 o
   3  13  31        122.31        121.31        38.62 o
  -3  15  31       1351.53       1763.29       136.07 o
  -1  15  31        364.75        324.06        50.84 o
   1  15  31        366.41        265.89        48.99 o
   3  15  31       1352.27       1490.82        88.56 o
  -3  17  31        609.54        617.29        88.04 o
  -1  17  31       1006.24       1045.22       127.64 o
   1  17  31       1008.86       1200.59       111.71 o
   3  17  31        612.01        564.94        86.85 o
  -1  19  31        653.98        693.46        70.40 o
   1  19  31        655.65        899.92       100.77 o
  -1  21  31        568.23        662.62       126.70 o
   1  21  31        568.04        550.27        85.22 o
  -4   0  32        229.69        359.00        99.49 o
   0   0  32        319.43        355.28        89.06 o
   4   0  32        230.67        333.76        59.65 o
  -4   2  32        253.93        234.32        61.79 o
  -2   2  32         25.88         37.67        40.88 o
   0   2  32        124.34        194.54        51.02 o
   2   2  32         25.59         17.74        24.47 o
   4   2  32        253.82        256.40        39.45 o
  -4   4  32        428.20        448.15        76.71 o
  -2   4  32         42.38         88.35        44.73 o
   0   4  32        562.46        478.28        67.81 o
   2   4  32         41.93         81.98        34.10 o
   4   4  32        427.43        439.08        65.71 o
  -4   6  32        217.67        204.22        58.91 o
  -2   6  32        377.04        502.77        73.30 o
   0   6  32          5.15        145.53        47.44 o
   2   6  32        376.69        446.33        72.34 o
   4   6  32        217.54        232.39        38.56 o
  -4   8  32        325.71        212.76        63.61 o
  -2   8  32        119.70        157.43        50.84 o
   0   8  32        368.09        306.53        47.56 o
   2   8  32        120.44        136.41        38.41 o
   4   8  32        325.82        347.88        44.36 o
  -4  10  32        220.33        227.17        65.87 o
  -2  10  32       1481.16       1444.64       149.83 o
   0  10  32         61.57         79.50        36.45 o
   2  10  32       1482.00       1688.54        98.57 o
   4  10  32        219.61        264.40        39.56 o
  -4  12  32        433.32        412.98        75.73 o
  -2  12  32        209.15        235.29        60.71 o
   0  12  32        784.03        751.29        78.52 o
   2  12  32        208.86        227.38        80.66 o
   4  12  32        434.04        531.55        64.17 o
  -4  14  32        203.63        349.15        73.33 o
  -2  14  32        626.51        642.94        65.80 o
   0  14  32         80.02         48.92        35.80 o
   2  14  32        626.67        655.92        65.43 o
   4  14  32        203.36        190.15        58.30 o
  -2  16  32        105.94        157.34        43.79 o
   0  16  32        284.93        231.61        47.77 o
   2  16  32        105.59        171.39        43.14 o
  -2  18  32        105.42        232.76        63.85 o
   0  18  32          3.70        -30.59        34.58 o
   2  18  32        105.31        107.34       101.71 o
  -5   1  33          5.26        -36.75        47.80 o
  -3   1  33        162.48        265.97        62.47 o
  -1   1  33        135.14        254.30        56.86 o
   1   1  33        134.78        221.21        54.22 o
   3   1  33        162.82        226.05        38.28 o
   5   1  33          5.21        -17.17        26.98 o
  -5   3  33        156.69         65.36        51.64 o
  -3   3  33         86.67         85.13        49.72 o
  -1   3  33        381.62        516.03        99.85 o
   1   3  33        382.35        397.97        51.26 o
   3   3  33         86.14         97.67        32.41 o
   5   3  33        156.88        178.32        42.08 o
  -5   5  33        163.01        197.74        64.13 o
  -3   5  33        434.37        403.30        71.14 o
  -1   5  33       2808.70       2865.52       175.36 o
   1   5  33       2807.56       2992.92       117.74 o
   3   5  33        433.65        440.83        48.00 o
   5   5  33        162.19        339.00        73.48 o
  -5   7  33          7.47         50.86        73.84 o
  -3   7  33          0.33         26.41        44.67 o
  -1   7  33       2309.16       2460.40       137.02 o
   1   7  33       2311.31       2570.07       109.24 o
   3   7  33          0.33        -23.84        23.84 o
   5   7  33          7.31         -6.65        27.86 o
  -3   9  33        174.46        149.96        68.14 o
  -1   9  33        215.07        133.32        49.75 o
   1   9  33        215.90        228.95        46.43 o
   3   9  33        175.23        166.13        35.98 o
  -3  11  33         80.63         56.22        51.02 o
  -1  11  33         25.92         79.69        47.65 o
   1  11  33         25.87         80.92        37.93 o
   3  11  33         80.78        167.99        36.15 o
  -3  13  33        277.55        313.49       131.67 o
  -1  13  33        665.91        755.41        70.32 o
   1  13  33        665.30        766.55        73.21 o
   3  13  33        277.61        386.73        45.98 o
  -3  15  33        240.35        218.75        61.44 o
  -1  15  33       1134.32       1566.39       100.48 o
   1  15  33       1134.99       1415.66        95.35 o
   3  15  33        239.81        202.02        45.90 o
  -1  17  33        574.21        554.83        65.63 o
   1  17  33        573.43        590.55        66.70 o
  -2   0  34        453.39        536.16       107.52 o
   2   0  34        455.64        448.21       125.38 o
  -4   2  34        802.07        692.40       103.38 o
  -2   2  34        421.79        440.61       104.40 o
   0   2  34       1333.24       1506.79       117.86 o
   2   2  34        421.11        462.22        49.12 o
   4   2  34        802.94        817.80        62.79 o
  -4   4  34        531.70        733.06        93.38 o
  -2   4  34        269.25        367.00        68.90 o
   0   4  34        829.43        801.53        88.26 o
   2   4  34        268.35        383.03        53.52 o
   4   4  34        532.32        624.47        56.34 o
  -4   6  34         35.32         78.54       102.66 o
  -2   6  34         63.66         66.05        47.37 o
   0   6  34        451.16        483.34       108.72 o
   2   6  34         63.36         32.86        34.97 o
   4   6  34         35.24         48.49        33.18 o
  -4   8  34        241.26        353.86       128.44 o
  -2   8  34        281.96        181.01       113.93 o
   0   8  34        452.26        622.30        64.84 o
   2   8  34        282.13        299.19        50.95 o
   4   8  34        240.82        252.12        42.13 o
  -4  10  34        549.09        634.41       220.97 o
  -2  10  34        266.43        271.12        65.60 o
   0  10  34       4204.82       4859.39       163.39 o
   2  10  34        266.23        294.43        50.01 o
   4  10  34        550.14        535.81        52.67 o
  -2  12  34        704.57        898.02        77.67 o
   0  12  34        840.30       1098.52       166.31 o
   2  12  34        705.93        812.63        73.54 o
  -2  14  34        112.84        124.96        44.19 o
   0  14  34        338.11        401.45        93.43 o
   2  14  34        112.88        172.98        46.16 o
   0  16  34       1635.13       1958.55       115.12 o
  -3   1  35         95.06        163.67        69.46 o
  -1   1  35        737.19        809.16        92.38 o
   1   1  35        736.11        841.10       126.34 o
   3   1  35         94.62        138.56        36.65 o
  -3   3  35        333.45        342.71        71.32 o
  -1   3  35        957.25       1041.88       139.46 o
   1   3  35        956.08       1028.92        80.97 o
   3   3  35        333.09        472.93        51.93 o
  -3   5  35       1190.51       1479.79       129.27 o
  -1   5  35        978.40       1010.72       101.16 o
   1   5  35        977.40        937.32        77.63 o
   3   5  35       1190.59       1408.05       117.56 o
  -3   7  35        612.18        571.46        90.80 o
  -1   7  35       1955.54       2144.27       148.57 o
   1   7  35       1952.84       1828.38       151.02 o
   3   7  35        611.77        688.94        59.73 o
  -3   9  35       1707.29       2298.18       160.94 o
  -1   9  35        329.96        350.82        68.27 o
   1   9  35        330.67        511.37        62.30 o
   3   9  35       1707.71       2266.09       107.82 o
  -3  11  35        109.89         64.08        56.46 o
  -1  11  35        111.47        314.72        82.34 o
   1  11  35        111.19        237.84        50.35 o
   3  11  35        110.07         96.34        36.07 o
  -1  13  35        163.51        321.37        72.84 o
   1  13  35        164.25        236.62        51.17 o
   0   0  36        274.20        180.64        80.07 o
  -2   2  36        144.63        127.70        77.49 o
   0   2  36        164.28        183.31        56.96 o
   2   2  36        144.79        103.98        35.29 o
  -2   4  36        102.30        124.96        53.98 o
   0   4  36        592.49        648.95        84.56 o
   2   4  36        102.96         49.64        30.91 o
  -2   6  36        386.62        712.04        92.68 o
   0   6  36         82.03        113.50        41.81 o
   2   6  36        386.05        563.63        84.64 o
  -2   8  36        398.43        431.06        77.77 o
   0   8  36         46.09         77.46        38.83 o
   2   8  36        399.18        559.14        65.95 o
  -2  10  36       1583.20       2197.53       244.23 o
   0  10  36        483.14        553.26        75.13 o
   2  10  36       1583.27       2119.51       119.61 o
   0  12  36        555.15        732.90        76.06 o
  -1   1  37         63.37         47.08        48.02 o
   1   1  37         63.07         43.17        36.44 o
  -1   3  37          0.85         69.86        48.36 o
   1   3  37          0.86          8.99        33.51 o
  -1   5  37         60.36        100.31        53.99 o
   1   5  37         60.03         48.87        39.35 o
  -1   7  37         25.28         -7.43       156.42 o
   1   7  37         25.41         37.29        38.85 o
  -1   9  37        212.53        293.01        55.49 o
   1   9  37        212.24        218.10        73.53 o
   0   2  38        887.00        577.08        83.66 o
   0   4  38        663.23        789.14        95.46 o
   0   6  38       1073.96       1144.25        91.08 o
                                                
